# Supplementary material for: Novel epigenetic biomarkers for hematopoietic cancer found in twins
Source: Acta Oncol. 2024 Sep 18;63:40700. doi: 10.2340/1651-226X.2024.40700 (PMC11423697; doi:10.2340/1651-226X.2024.40700)
Supplement: Novel epigenetic biomarkers for hematopoietic cancer found in twins [file AO-63-40700-s2.xlsx]

## Sheet: Sheet 1
Supplementary material has been published as submitted. It has not been copyedited, or typeset by Acta Oncologica
CpG Site	Chromosome	Gene Name	Region	FinnGen full gene name	FinnGen associated phenotypes (p<1e-5) related to immune disorders and diseases of the blood and genetic variant
cg00417408	7	TMEM176A;TMEM176B	Island	Transmembrane protein 176A and 176B
cg00461770	1	DFFB	South shore	DNA fragmentation factor subunit beta	Lymphoid leukemia (rs556597131)
cg00852675	7	LOC728743	Island	-	-
cg00895836	13		Island
cg00984696	3	KALRN	Open sea	Kalirin RhoGEF kinase	Mature T/NK-cell lymphomas (rs547896038)
cg01205267	13	LRCH1	North shore	Leucine rich repeats and calponin homology domain containing 1	Haemangioma and lymphangioma (rs183844323)
cg01670677	11	PHOX2A	Island	Paired like homeobox 2A
cg01671681	3	PLCH1	Open sea	Phospholipase C eta 1	Other immunodeficiencies (rs554964257), kela reimbursement agammaglobilinemia (rs553340922)
cg02383130	7	AMPH	South shelf	Amphiphysin	E.g. chronic lymphocytic leukaemia (rs116902455), other and unspecified types of non-Hodgkin lymphoma (-)
cg02707357	8		South shelf
cg02882813	20	CST5	Open sea	Cystatin D	Haemolytic anaemias (rs367832509)
cg02915015	6	FAM65B	South shore	-	-
cg03140889	8	SULF1	Open sea	Sulfatase 1	E.g. diffuse large B-cell lymphoma (rs4738007), lymphoid leukaemia (rs117005931)
cg03782157	16		Island
cg04335343	6	GABBR1	South shore	Gamma-aminobutyric acid type B receptor subunit 1	E.g. follicular lymphoma (rs115090910), lymphoid leukaemia (rs1233375), chronic lymphocytic leukaemia (rs1233376), non-follicular lymphoma (rs3117292)
cg04338890	16		North shelf
cg04387984	3	LPP	Open sea	LIM domain containing preferred translocation partner in lipoma	Autoimmune diseases (rs9713173), follicular lymphoma (rs9828022).
cg04504627	6	HLA-DRA	Open sea	Major histocompatibility complex, class II, DR alpha	E.g. lymphoid leukaemia (rs9268848), Hodgkin lymphoma (rs28453249), chronic lymphocytic leukaemia (rs71549220), diffuse large B-cell lymphoma (rs2097442)
cg04786287	16		Island
cg05246900	16		North shelf
cg05505872	15	NR2F2	Island	nuclear receptor subfamily 2 group F member 2	Certain disorders involving the immune mechanism (-)
cg05575733	17	NXN	Island	Nucleoredoxin	Diffuse large B-cell lymphoma (rs186837811), immunodeficiency associated with other major defects (rs550600648)
cg05666607	5	POU4F3	Island	POU class 4 homeobox 3
cg06545033	16	JPH3	Open sea	Junctophilin 3	Other and unspecified disorders of white blood cells (rs3893298)
cg06559878	5	ITK	Open sea	IL2 inducible T cell kinase	Infarction of spleen (rs190773897)
cg07139196	12		South shore
cg07468710	19	NACC1	South shore	Nucleus accumbens associated 1
cg07530599	17	QRICH2	Open sea	Glutamine rich 2	Combined immunodeficiencies (-)
cg08111284	6	TNXB	South shore	Tenascin XB	E.g. non-Hodgkin lymphoma (rs536984910), Hodgkin lymphoma (rs116753971)
cg08512702	4	LOC285548	Island	-	-
cg08549335	7	ZNRF2	Open sea	Zinc and ring finger 2	Haemangioma (rs184594665)
cg08622729	7	DGKI	Open sea	Diacylglycerol kinase iota
cg09540961	20	ADRA1D	Island	Adrenoceptor alpha 1D	Anaemia in chronic diseasese classified elsewhere (rs62214060)
cg09551472	6	POM121L2	Island	POM121 transmembrane nucleoporin like 2	E.g. follicular lymphoma (rs4713091), certain disorders involving the immune mechanism (rs4713091), haemolytic anaemias (rs964453565)
cg09602288	6		North shore
cg09603024	20	SNAI1	Island	Snail family transcriptional repressor 1
cg09955705	8	RBPMS	Open sea	RNA binding protein, mRNA processing factor
cg10278520	8	TOX	Open sea	Thymocyte selection associated high mobility group box	Other nonthrombocytopenic purpura (rs1418002044)
cg11342437	13	LRCH1	North shore	Leucine rich repeats and calponin homology domain containing 1	Haemangioma and lymphangioma (rs183844323)
cg12762600	15	KIF7	North shore	Kinesin family member 7
cg13280788	17	HOXB3	North shore	Homeobox B3
cg13778960	9	QSOX2	South shelf	Quiescin sulfhydryl oxidase 2
cg14994947	1		Open sea
cg15468521	10	TLX1NB	Island	-	-
cg16980736	17	RPTOR	Island	Regulatory associated protein of MTOR complex 1
cg17830985	13	SHISA2	Island	Shisa family member 2
cg17931529	19	MOBKL2A	South shore	Alias for MOB3A: MOB kinase activator 3A
cg18070593	12	MAP3K12	North shore	Mitogen-activated protein kinase kinase kinase 12	Other primary thrombocytopenia (rs1000179360)
cg18751573	3		North shore
cg19734870	5	LOC645323	Island	-	-
cg19791379	12	ERC1	Open sea	ELKS/RAB6-interacting/CAST family member 1	Other autoimmune haemolytic anaemias (rs554704563), acquired haemolytic anaemia (rs554704563)
cg21550372	14	WDR25	Open sea	WD repeat domain 25
cg21609584	2	NPAS2	Open sea	Neuronal PAS domain protein 2	Multiple myeloma (rs1021370401), autoimmune diseases (rs76848636), acute posthaemorrhagic anaemia (rs1441646871)
cg22368036	1		Open sea
cg22759800	15		Island
cg23112821	14		North shore
cg23816347	3	CCDC37	Island	Alias for CFAP100: Cilia and flagella associated protein 100	Thrombocytopenia, unspecified (rs3108333); acquired haemolytic anaemia (rs986550767)
cg23869158	13	LRCH1	North shore	Leucine rich repeats and calponin homology domain containing 1	Haemangioma and lymphangioma (rs183844323)
cg24852713	19	HMHA1	Island	Alias for ARHGAP45: Rho GTPase activating protein 45
cg24890104	6		South shore
cg25792990	1	ACTA1	Island	Actin alpha 1, skeletal muscle
cg26074430	6	RXRB	North shelf	Retinoid X receptor beta	E.g. follicular lymphoma (rs3128932), kela reimbursement agammaglobulinemia (rs191131813), anaemias (rs114704745)
cg26718433	10	CXCL12	Island	C-X-C motif chemokine ligand 12
cg26754262	8	MIR2052	Open sea	-	-
cg27316886	12	PRMT8	Island	Protein arginine methyltransferase 8	Chronic coagulation defects (rs183920416), Von Willenbrand disease (rs183920416)
cg27638035	18	BRUNOL4	Open sea
cg27648224	13		Open sea
