# Supplementary material for: Novel epigenetic biomarkers for hematopoietic cancer found in twins
Source: Acta Oncol. 2024 Sep 18;63:40700. doi: 10.2340/1651-226X.2024.40700 (PMC11423697; doi:10.2340/1651-226X.2024.40700)
Supplement: Novel epigenetic biomarkers for hematopoietic cancer found in twins [file AO-63-40700-s3.xlsx]

## Sheet: Cox
Supplementary material has been published as submitted. It has not been copyedited, or typeset by Acta Oncologica
IlmnID	Infinium_Design_Type	Color_Channel	CHR	MAPINFO	Strand	Probe_SNPs	UCSC_RefGene_Name	UCSC_RefGene_Accession	UCSC_RefGene_Group	UCSC_CpG_Islands_Name	Relation_to_UCSC_CpG_Island	HMM_Island	n	coef	exp(coef)	se	pval	FDR
cg00001269	II		20	48959004	R					chr20:48960164-48960373	N_Shore		1085	-0.217767	0.804313	0.0586376	0.00020419	0.0135964
cg00001793	I	Red	12	11905390	F	rs34966596	ETV6	NM_001987	Body			12:11796657-11796781	1079	-0.296374	0.74351	0.0786922	0.000165726	0.0121245
cg00001930	II		18	60055084	R					chr18:60051869-60052387	S_Shelf		1068	-0.286437	0.750935	0.0808136	0.00039349	0.0193989
cg00003298	I	Red	12	113901210	R		LHX5	NM_022363	Body	chr12:113900750-113906442	Island	12:112384990-112386862	1084	0.222158	1.24877	0.0479577	3.61489e-06	0.00169971
cg00003858	II		1	45080600	R		RNF220	NM_018150	Body	chr1:45082739-45083285	N_Shelf		1085	-0.393412	0.67475	0.0957781	3.99894e-05	0.00586939
cg00004421	II		17	7475079	R		EIF4A1;SENP3	NM_001416;NM_015670	TSS1500;3'UTR	chr17:7475916-7477330	N_Shore		1079	-0.721117	0.486209	0.210933	0.000629212	0.0250161
cg00004700	II		2	106013885	R		FHL2;FHL2;FHL2;FHL2	NM_201557;NM_001039492;NM_001450;NM_201555	5'UTR;5'UTR;5'UTR;5'UTR	chr2:106014878-106015884	N_Shore		1085	-0.249815	0.778945	0.0686381	0.000273061	0.0159017
cg00009196	II		20	19954588	F	rs199575	RIN2	NM_018993	Body	chr20:19955536-19956034	N_Shore		1085	0.352839	1.4231	0.109209	0.0012342	0.0365563
cg00017639	II		15	85438982	F		SLC28A1;SLC28A1	NM_004213;NM_201651	Body;3'UTR				1085	-0.421608	0.655991	0.124734	0.000724717	0.0269995
cg00017842	II		2	119528421	R					chr2:119532065-119532315	N_Shelf		1083	-0.333786	0.716207	0.0780652	1.90511e-05	0.00404414
cg00018184	II		1	153519850	R		S100A3	NM_002960	3'UTR				1085	-0.226361	0.79743	0.0723024	0.00174359	0.0442439
cg00018198	II		2	65297247	R		CEP68	NM_015147	Body				1085	-0.25107	0.777968	0.0797099	0.00163386	0.0426892
cg00020405	II		5	65439520	R		SFRS12;SFRS12	NM_001077199;NM_139168	TSS1500;TSS1500	chr5:65439836-65440764	N_Shore		1085	-0.471618	0.623992	0.146026	0.00123925	0.0366424
cg00021256	II		2	219848373	R		FEV	NM_017521	Body	chr2:219848919-219850541	N_Shore	2:219556516-219556776	1085	0.347376	1.41535	0.104825	0.000920188	0.03089
cg00022858	II		4	55096616	F		PDGFRA	NM_006206	5'UTR	chr4:55096185-55100331	Island	4:54790698-54793488	1084	0.296375	1.34497	0.0868774	0.000646272	0.0253755
cg00022900	II		8	94143534	R								1084	-0.3015	0.739708	0.0801802	0.000169722	0.0123029
cg00024516	II		4	123506194	F	rs35314525							1085	-0.329101	0.71957	0.0918068	0.000337443	0.0178038
cg00026327	II		17	79056183	F		BAIAP2;BAIAP2;BAIAP2;BAIAP2	NM_017450;NM_006340;NM_001144888;NM_017451	Body;Body;Body;Body	chr17:79051892-79052534	S_Shelf	17:76670586-76670807	1085	-0.318785	0.727032	0.0952043	0.000812693	0.0288175
cg00026938	I	Grn	2	121363977	F								1082	-0.275145	0.759462	0.0674145	4.47651e-05	0.0062006
cg00027114	II		7	42740486	F								1084	-0.334431	0.715745	0.0946026	0.000407597	0.0197654
cg00028135	II		3	114343673	F		ZBTB20;ZBTB20;ZBTB20;ZBTB20;ZBTB20;ZBTB20	NM_001164345;NM_001164346;NM_001164347;NM_001164344;NM_015642;NM_001164343	5'UTR;5'UTR;TSS1500;5'UTR;5'UTR;5'UTR				1085	-0.624436	0.535564	0.140978	9.45361e-06	0.00282388
cg00028677	II		15	55884658	R					chr15:55879792-55881228	S_Shelf		1085	-0.202786	0.816453	0.0574132	0.000412362	0.0198872
cg00028929	II		12	52908478	F		KRT5	NM_000424	3'UTR				1084	-0.305283	0.736915	0.0804743	0.000148509	0.0114827
cg00029353	II		12	52241041	R					chr12:52240772-52242547	Island	12:50526886-50529569	1084	0.194465	1.21466	0.0620975	0.00173854	0.0441677
cg00030005	II		7	155129409	F					chr7:155130499-155131042	N_Shore		1085	-0.217515	0.804516	0.0624333	0.000494067	0.0219269
cg00030291	I	Red	7	8302094	R		ICA1;ICA1;ICA1;ICA1	NM_004968;NM_004968;NM_001136020;NM_022307	5'UTR;1stExon;TSS1500;TSS1500	chr7:8301031-8302252	Island	7:8267384-8268777	1084	0.357203	1.42933	0.115684	0.00201671	0.0479193
cg00031162	II		17	7453377	R		TNFSF12;TNFSF12-TNFSF13	NM_003809;NM_172089	Body;Body	chr17:7452150-7452645	S_Shore		1085	-0.244439	0.783144	0.0766825	0.00143423	0.0397503
cg00034076	I	Grn	8	85096037	F		RALYL;RALYL;RALYL;RALYL;RALYL	NM_173848;NM_001100391;NM_001100392;NM_001100393;NM_173848	5'UTR;TSS1500;5'UTR;5'UTR;1stExon	chr8:85096759-85097247	N_Shore	8:85258570-85258612	1083	0.322972	1.38123	0.0985342	0.00104633	0.0332446
cg00038020	II		1	223575793	R								1082	-0.333581	0.716354	0.0996391	0.00081428	0.0288523
cg00039326	II		1	36615845	F		TRAPPC3	NM_014408	TSS1500	chr1:36614855-36615462	S_Shore		1085	-0.302498	0.73897	0.075525	6.19474e-05	0.00734227
cg00040575	II		22	18506180	R	rs13053861	MICAL3;MICAL3;MICAL3	NM_001122731;NM_015241;NM_001136004	5'UTR;5'UTR;5'UTR	chr22:18506419-18507412	N_Shore		1085	-0.304822	0.737255	0.0932412	0.00107861	0.0338782
cg00042325	II		7	150104655	F	rs13244033	LOC728743	NR_027237	Body	chr7:150104704-150105530	N_Shore		1085	-0.223786	0.799486	0.0634915	0.000424026	0.0201675
cg00043599	II		1	45274600	F		BTBD19	NM_001136537	Body	chr1:45271679-45272318	S_Shelf		1084	-0.261212	0.770118	0.075997	0.000587895	0.0240892
cg00043800	II		2	74612144	R		LOC100189589	NR_024463	TSS1500				1085	-0.430985	0.649868	0.103337	3.03702e-05	0.00512995
cg00043819	I	Grn	4	185942529	F	rs79035652				chr4:185939222-185942747	Island	4:186179140-186179531	1084	0.216585	1.24183	0.0676755	0.00137262	0.0387587
cg00044372	II		16	85070825	F		KIAA0513	NM_014732	5'UTR				1085	-0.465999	0.627508	0.113733	4.18004e-05	0.00598685
cg00045118	II		8	93076177	R		RUNX1T1;RUNX1T1;RUNX1T1	NM_175634;NM_175635;NM_004349	Body;5'UTR;TSS1500				1085	-0.303826	0.737989	0.0856888	0.000391578	0.0193513
cg00050336	II		4	15377965	F	rs4530628	C1QTNF7;C1QTNF7	NM_001135170;NM_001135171	Body;5'UTR				1083	-0.359225	0.698217	0.0932446	0.000116917	0.0101148
cg00050938	II		3	50296100	F		GNAI2;GNAI2	NM_002070;NM_001166425	3'UTR;3'UTR	chr3:50297440-50298097	N_Shore		1085	-0.361225	0.696822	0.104681	0.000559069	0.0234308
cg00052588	I	Red	16	89672139	F	rs1991508						16:88199239-88199657	1085	-0.348566	0.705699	0.109773	0.00149663	0.0407118
cg00052772	II		6	33245804	F		B3GALT4	NM_003782	1stExon	chr6:33244677-33245554	S_Shore	6:33352687-33353910	1081	-0.605675	0.545706	0.173664	0.000487337	0.0217593
cg00053536	II		1	17291209	R		CROCC	NM_014675	Body	chr1:17292904-17293115	N_Shore		1085	-0.313517	0.730872	0.0829572	0.000157293	0.011799
cg00056433	II		1	161391807	F							1:159658367-159660156	1085	0.429345	1.53625	0.127522	0.000760418	0.0277184
cg00057393	I	Grn	15	96897796	R					chr15:96897596-96898046	Island	15:94697915-94699001	1084	0.37918	1.46109	0.0993574	0.000135453	0.0108843
cg00059911	II		12	113908960	F		LHX5	NM_022363	Body	chr12:113908887-113910681	Island	12:112393271-112394144	1085	0.328389	1.38873	0.0935602	0.00044823	0.020782
cg00060627	II		2	18112721	R		KCNS3	NM_002252	Body			2:17976083-17976486	1085	-0.371642	0.689601	0.112292	0.00093431	0.0311701
cg00060836	II		8	67834312	R		SNHG6	NR_002599	Body	chr8:67837480-67837954	N_Shelf		1085	-0.294956	0.744564	0.0917087	0.00129886	0.0376261
cg00062437	II		22	23728539	R					chr22:23730282-23730537	N_Shore		1085	-0.305219	0.736962	0.0878517	0.00051229	0.0223567
cg00063291	II		5	1055962	F	rs79026744	SLC12A7	NM_006598	Body	chr5:1056321-1056685	N_Shore	5:1108427-1108963	1085	-0.210107	0.810498	0.0684395	0.00214085	0.0496019
cg00063703	I	Grn	12	20521087	F		PDE3A	NM_000921	TSS1500	chr12:20521616-20523122	N_Shore		1085	0.250037	1.28407	0.0806406	0.00193104	0.046735
cg00063979	II		5	139075286	F					chr5:139076542-139077179	N_Shore		1085	-0.209606	0.810903	0.0661124	0.00152201	0.0410851
cg00064235	II		10	102989598	F		FLJ41350;LBX1	NR_029380;NM_006562	Body;TSS1500	chr10:102984182-102990063	Island	10:102977907-102980168	1085	0.256843	1.29284	0.0665521	0.000113721	0.00998191
cg00065935	I	Grn	3	120627088	R		STXBP5L;STXBP5L	NM_014980;NM_014980	1stExon;5'UTR	chr3:120626880-120627579	Island	3:122109343-122110635	1085	0.264263	1.30247	0.0739109	0.00034965	0.0181584
cg00067588	II		10	10561707	F								1084	-0.34808	0.706043	0.0983688	0.000402376	0.0196492
cg00074348	II		11	57006273	F		APLNR;APLNR	NM_005161;NR_027991	TSS1500;TSS1500				1085	-0.515532	0.597183	0.130109	7.42318e-05	0.00799703
cg00075634	II		4	185940595	F		HELT	NM_001029887	Body	chr4:185939222-185942747	Island	4:186176948-186178934	1085	0.360698	1.43433	0.100822	0.000346816	0.0180821
cg00078245	II		12	53579063	F		ZNF740	NM_001004304	Body	chr12:53574025-53575150	S_Shelf		1084	-0.274637	0.759848	0.0867169	0.00153993	0.0413558
cg00079388	II		2	187355319	F		ZC3H15	NM_018471	Body	chr2:187350497-187351609	S_Shelf		1085	-0.333135	0.716674	0.100815	0.000951792	0.0315142
cg00079485	II		17	21320915	F		KCNJ12	NM_021012	3'UTR	chr17:21318650-21320041	S_Shore		1085	-0.281405	0.754723	0.0769227	0.000253913	0.0152259
cg00080188	II		10	21558201	R	rs12266119							1085	-0.348452	0.70578	0.0718906	1.25359e-06	0.000964629
cg00080682	II		22	51176543	R		ACR	NM_001097	TSS200				1085	-0.23055	0.794097	0.0662102	0.000497514	0.0220229
cg00082939	II		10	77165293	F		C10orf41;C10orf41	NR_024421;NR_024422	Body;Body	chr10:77155128-77169600	Island	10:76835144-76835519	1085	-0.584548	0.557358	0.180105	0.00117201	0.0354791
cg00083188	II		10	79314844	F	rs77993913	KCNMA1;KCNMA1;KCNMA1;KCNMA1	NM_001161353;NM_001161352;NM_002247;NM_001014797	Body;Body;Body;Body				1084	0.316294	1.37203	0.0979207	0.00123747	0.0366139
cg00085732	II		17	26800820	F		SLC13A2;SLC13A2;SLC13A2;SLC13A2	NM_001145976;NR_027384;NM_001145975;NM_003984	1stExon;Body;1stExon;1stExon				1085	-0.244045	0.783452	0.0795002	0.00214244	0.0496285
cg00087906	I	Grn	16	55513415	F	rs41503347	MMP2	NM_004530	1stExon	chr16:55513220-55513526	Island	16:54070265-54071215	1084	0.225419	1.25285	0.0681277	0.000937091	0.0312231
cg00088079	II		6	16622634	F	rs7748637	ATXN1;ATXN1	NM_001128164;NM_000332	5'UTR;5'UTR				1084	-0.227392	0.796608	0.0734085	0.00195077	0.0469954
cg00089314	II		5	135169284	R		LOC153328	NM_145282	TSS1500	chr5:135170271-135171156	N_Shore		1084	-0.275354	0.759303	0.0629194	1.20714e-05	0.00317697
cg00089453	II		5	150003037	R		SYNPO;SYNPO	NM_001166208;NM_001166209	Body;Body	chr5:150004670-150004984	N_Shore		1085	-0.381444	0.682875	0.0838029	5.322e-06	0.002096
cg00090431	II		2	241853101	R					chr2:241855374-241855631	N_Shelf		1084	-0.457581	0.632812	0.103825	1.04699e-05	0.00295314
cg00090737	I	Red	10	135000089	F		KNDC1	NM_152643	Body	chr10:134999520-134999831	S_Shore	10:134849552-134850249	1085	-0.53141	0.587776	0.130288	4.52839e-05	0.00622816
cg00091349	II		3	151048406	F	rs74817611	MED12L;P2RY13	NM_053002;NM_176894	Body;TSS1500				1083	-0.284217	0.752603	0.0901412	0.00161591	0.0424471
cg00092400	II		12	51788285	R					chr12:51785279-51785821	S_Shelf		1085	0.398679	1.48986	0.103356	0.000114626	0.0100288
cg00095594	I	Red	1	236228625	F	rs7548918	NID1	NM_002508	TSS200	chr1:236227682-236228817	Island	1:234293973-234295835	1083	0.324467	1.38329	0.0924578	0.000449204	0.0207851
cg00097088	II		4	2627246	F		FAM193A;FAM193A	NM_003704;NM_003704	1stExon;5'UTR				1085	-0.260027	0.77103	0.0619742	2.71987e-05	0.00483174
cg00097146	I	Grn	2	45171818	F	rs338074	SIX3	NM_005413	Body	chr2:45169505-45171884	Island	2:45024793-45025521	1085	0.283981	1.32841	0.0762251	0.000194879	0.0132177
cg00099869	II		10	52751764	F		PRKG1	NM_001098512	Body	chr10:52750956-52751765	Island	10:52420742-52421829	1085	0.363409	1.43822	0.0973029	0.000187843	0.01298
cg00099976	I	Red	13	26625273	F		SHISA2	NM_001007538	TSS200	chr13:26624725-26626265	Island	13:25522227-25524343	1084	0.303129	1.35409	0.0712842	2.11487e-05	0.00425959
cg00100114	II		7	101932902	R		SH2B2	NM_020979	Body	chr7:101929503-101931089	S_Shore		1085	-0.300405	0.740518	0.0949258	0.00155282	0.0415681
cg00101260	II		17	53426657	R								1084	-0.487763	0.613998	0.150397	0.00118208	0.0356101
cg00101629	II		1	15068966	R		KIAA1026;KIAA1026	NM_201628;NM_015209	Body;Body				1085	-0.290351	0.748001	0.0944152	0.00210321	0.0490631
cg00104608	II		3	76146501	R								1085	-0.320151	0.72604	0.0906069	0.00041025	0.0198352
cg00105025	II		6	28973483	R		ZNF311	NM_001010877	TSS1500			6:29081405-29081477	1085	0.370168	1.44798	0.0725573	3.3655e-07	0.000535958
cg00105852	I	Grn	12	133100010	R		FBRSL1	NM_001142641	Body	chr12:133102168-133102604	N_Shelf	12:131610083-131610152	1084	-0.201076	0.81785	0.0622442	0.00123602	0.036586
cg00107490	II		22	19509318	R					chr22:19510871-19512254	N_Shore		1085	-0.332137	0.717389	0.0659189	4.69008e-07	0.000615528
cg00107667	II		12	131941518	R					chr12:131943519-131943761	N_Shelf	12:130507379-130507614	1085	-0.454463	0.634789	0.133019	0.000634274	0.0251096
cg00109164	II		1	167022611	F		GPA33	NM_005814	3'UTR				1085	-0.273903	0.760406	0.0866341	0.00156901	0.0417667
cg00109356	I	Red	13	26625307	F		SHISA2	NM_001007538	TSS200	chr13:26624725-26626265	Island	13:25522227-25524343	1084	0.290681	1.33734	0.0763912	0.00014171	0.0111404
cg00111697	II		1	812760	R		FAM41C	NR_027055	TSS1500				1085	-0.306383	0.736105	0.0772701	7.33688e-05	0.00796223
cg00111826	II		5	7983865	R							5:8036562-8036866	1085	-0.422732	0.655254	0.122756	0.000573851	0.0238099
cg00114312	I	Red	16	1420425	R		UNKL	NM_023076	5'UTR	chr16:1420170-1420442	Island		1085	-0.288001	0.749761	0.0631086	5.02902e-06	0.00203217
cg00114346	II		7	157207886	R		DNAJB6	NM_058246	Body	chr7:157208794-157209008	N_Shore		1085	-0.432071	0.649164	0.102232	2.37481e-05	0.00450688
cg00116234	II		9	18474243	R		ADAMTSL1;ADAMTSL1	NM_052866;NM_001040272	1stExon;1stExon				1084	-0.74762	0.473492	0.222735	0.000789216	0.028333
cg00116946	II		5	172387081	F	rs73803681	RPL26L1;LOC100268168;LOC100268168	NM_016093;NR_026683;NR_026682	Body;TSS1500;TSS1500	chr5:172386893-172387102	Island	5:172318954-172319688	1085	0.426593	1.53203	0.102375	3.08667e-05	0.00517255
cg00117651	I	Grn	22	45809523	R		SMC1B;RIBC2	NM_148674;NM_015653	TSS200;TSS200	chr22:45809191-45809953	Island	22:44187563-44188607	1084	0.371581	1.45003	0.0938487	7.51495e-05	0.0080392
cg00119314	II		17	48555610	F		RSAD1	NM_018346	TSS1500	chr17:48556004-48556509	N_Shore		1084	-0.323415	0.723674	0.0998717	0.00120244	0.0359801
cg00120147	II		16	55526963	R		MMP2;MMP2	NM_001127891;NM_004530	Body;Body				1085	-0.243977	0.783506	0.0668431	0.00026225	0.0155333
cg00122347	II		10	104236741	F		TMEM180	NM_024789	3'UTR				1085	-0.268184	0.764767	0.0842398	0.0014547	0.0400808
cg00123486	II		5	43067144	F					chr5:43066398-43067011	S_Shore	5:43102156-43103300	1085	0.238729	1.26963	0.066363	0.000321506	0.0173285
cg00124045	I	Grn	10	134735893	F	rs11146039				chr10:134735972-134736254	N_Shore	10:134585883-134586216	1085	-0.187393	0.829118	0.0603247	0.00189379	0.046266
cg00125048	II		5	176023439	F	rs6862187	GPRIN1	NM_052899	3'UTR	chr5:176023777-176024651	N_Shore	5:175955892-175957203	1085	-0.366601	0.693086	0.0980967	0.000186126	0.0129078
cg00125544	II		2	236865931	R		AGAP1;AGAP1	NM_014914;NM_001037131	Body;Body	chr2:236867652-236867906	N_Shore		1085	-0.183257	0.832554	0.0571585	0.00134537	0.0383228
cg00128100	II		6	30656094	R		KIAA1949;NRM;KIAA1949	NM_001134870;NM_007243;NM_133471	TSS1500;3'UTR;TSS1500	chr6:30654392-30654934	S_Shore		1084	-0.278041	0.757266	0.088003	0.00158067	0.0419411
cg00128718	II		13	43252734	R								1084	-0.278644	0.756809	0.0856515	0.00114099	0.0349557
cg00130530	II		6	35657202	R		FKBP5;FKBP5;FKBP5;FKBP5	NM_001145775;NM_001145777;NM_001145776;NM_004117	5'UTR;TSS1500;TSS1500;TSS1500	chr6:35655607-35656856	S_Shore		1084	-0.333778	0.716213	0.0929761	0.000330769	0.0176069
cg00130707	II		16	20303127	F								1084	-0.489883	0.612698	0.120505	4.79837e-05	0.00640382
cg00133476	II		17	80266884	F							17:77860173-77860369	1085	-0.317999	0.727603	0.0998917	0.00145536	0.0400892
cg00133811	II		2	149793702	R		KIF5C	NM_004522	Body				1085	-0.277455	0.757709	0.0870589	0.00143765	0.0398108
cg00141174	II		9	129276572	R					chr9:129276571-129276977	Island		1085	0.24209	1.27391	0.0780818	0.00193212	0.0467376
cg00142106	I	Red	6	29760769	R		HCG4	NR_002139	Body	chr6:29759946-29760903	Island	6:29867896-29868847	1084	0.19657	1.21722	0.0449562	1.2284e-05	0.00321122
cg00142642	I	Grn	10	13200437	R					chr10:13203436-13203790	N_Shelf	10:13240425-13240565	1084	0.51587	1.6751	0.156237	0.000960491	0.0316871
cg00143249	II		7	156798810	R		MNX1;MNX1	NM_001165255;NM_005515	Body;Body	chr7:156795355-156799394	Island	7:156490542-156492088	1082	0.34328	1.40956	0.0958504	0.000341736	0.0179437
cg00143998	II		1	228645859	F		HIST3H2A;HIST3H2BB	NM_033445;NM_175055	TSS1500;1stExon	chr1:228645196-228646434	Island	1:226712415-226713137	1085	0.152371	1.16459	0.0423101	0.000316652	0.0171788
cg00147638	II		1	25228039	R		RUNX3;RUNX3	NM_004350;NM_001031680	3'UTR;3'UTR	chr1:25228496-25229132	N_Shore		1085	-0.254164	0.775564	0.0771377	0.00098441	0.0321302
cg00149679	II		15	100733818	R		ADAMTS17	NM_139057	Body			15:98551305-98551417	1085	-0.272293	0.761631	0.0834188	0.00109788	0.0342323
cg00149692	II		6	5135794	F		LYRM4;LYRM4	NM_001164841;NM_020408	3'UTR;Body	chr6:5135172-5135795	Island		1085	-0.317183	0.728197	0.0888705	0.000358276	0.0184004
cg00149947	I	Grn	15	89942691	R					chr15:89942592-89943853	Island	15:87743646-87743780	1085	0.284514	1.32912	0.075916	0.000178434	0.0126294
cg00152008	I	Red	1	50889225	R		DMRTA2	NM_032110	TSS200	chr1:50884228-50891471	Island	1:50660703-50662299	1084	0.276972	1.31913	0.064615	1.81513e-05	0.00394414
cg00152340	I	Grn	8	144297019	R		GPIHBP1	NM_178172	Body			8:144368303-144368416	1083	-0.269177	0.764008	0.066541	5.22607e-05	0.00671195
cg00152946	I	Grn	10	130338781	F					chr10:130338695-130338994	Island	10:130228543-130228984	1085	0.366032	1.442	0.11411	0.00133794	0.0382004
cg00152948	II		21	43197205	R					chr21:43198413-43198715	N_Shore		1083	-0.269996	0.763383	0.0676571	6.5894e-05	0.00754082
cg00154727	II		7	50863804	R					chr7:50861390-50861638	S_Shelf		1082	-0.325102	0.722454	0.0742137	1.18345e-05	0.00314298
cg00154957	II		1	109850562	F		MYBPHL	NM_001010985	TSS1500				1082	-0.260324	0.770801	0.0828235	0.00167155	0.0432543
cg00160583	II		1	32167512	R		COL16A1	NM_001856	Body	chr1:32169537-32169869	N_Shelf		1080	-0.301959	0.739368	0.0735209	4.00622e-05	0.00587589
cg00160667	I	Red	1	29587357	F		PTPRU;PTPRU;PTPRU	NM_133178;NM_133177;NM_005704	Body;Body;Body	chr1:29587087-29587412	Island	1:29458568-29459964	1085	0.599904	1.82194	0.183683	0.00109087	0.0341099
cg00163365	II		4	84203456	R		COQ2	NM_015697	Body	chr4:84205381-84206020	N_Shore		1085	-0.532342	0.587228	0.170545	0.00179985	0.045013
cg00163549	II		6	33246185	F		B3GALT4	NM_003782	1stExon	chr6:33244677-33245554	S_Shore		1084	-0.290373	0.747984	0.0849375	0.00062928	0.0250161
cg00165639	I	Grn	6	138428567	R		PERP;PERP	NM_022121;NM_022121	1stExon;5'UTR	chr6:138428188-138428816	Island	6:138469804-138470892	1083	0.306176	1.35822	0.0884861	0.00053986	0.0230483
cg00170037	I	Grn	17	78489359	F							17:76103859-76103961	1085	-0.29967	0.741063	0.0807743	0.000207284	0.0137119
cg00170487	II		4	153871345	F		FHDC1	NM_033393	Body				1084	-0.290162	0.748142	0.0766716	0.00015403	0.0116769
cg00172597	I	Grn	1	223538379	R		SUSD4;SUSD4	NM_001037175;NM_017982	TSS1500;TSS1500	chr1:223536842-223538628	Island	1:221603466-221605251	1085	0.202577	1.22455	0.0609963	0.000896512	0.0304441
cg00174500	II		14	23846479	R		CMTM5;CMTM5	NM_138460;NM_001037288	1stExon;1stExon				1085	-0.530978	0.58803	0.136726	0.000102952	0.00945802
cg00176835	II		17	18878136	R		SLC5A10;FAM83G;SLC5A10	NM_001042450;NM_001039999;NM_152351	Body;Body;Body	chr17:18874684-18874887	S_Shelf		1085	-0.22854	0.795694	0.0583604	9.00259e-05	0.00882107
cg00178928	II		2	233366275	R					chr2:233367780-233368577	N_Shore		1083	-0.319724	0.72635	0.0742521	1.66291e-05	0.0037795
cg00183886	II		4	53524296	F	rs4311371	USP46	NM_022832	Body	chr4:53524958-53526227	N_Shore		1084	-0.410772	0.663138	0.118224	0.000511767	0.0223451
cg00184279	II		6	2986848	F		DKFZP686I15217;DKFZP686I15217	NR_026856;NR_026855	TSS1500;TSS1500	chr6:2988855-2989549	N_Shelf		1085	-0.256535	0.773728	0.0654987	8.9793e-05	0.00881395
cg00184893	II		17	8021705	F		ALOXE3;ALOXE3	NM_021628;NM_001165960	5'UTR;Body	chr17:8022050-8022306	N_Shore	17:7961887-7963130	1084	0.228555	1.25678	0.0570162	6.10813e-05	0.00728759
cg00186374	II		2	151659068	R								1084	-0.253785	0.775859	0.065879	0.000117019	0.0101157
cg00188032	II		5	96141721	F		ERAP1;ERAP1	NM_001040458;NM_016442	5'UTR;5'UTR	chr5:96143102-96143885	N_Shore		1085	-0.335251	0.715158	0.0950702	0.000421321	0.0200993
cg00191957	II		6	43476766	F		C6orf154	NM_001012974	Body	chr6:43477221-43478553	N_Shore		1085	-0.350136	0.704592	0.113044	0.00195258	0.0470211
cg00197322	II		7	1990554	F		MAD1L1;MAD1L1;MAD1L1	NM_003550;NM_001013837;NM_001013836	Body;Body;Body	chr7:1991914-1992122	N_Shore		1085	-0.614482	0.540921	0.148885	3.67188e-05	0.00564276
cg00198594	II		3	192734341	R								1085	0.372797	1.45179	0.101677	0.000245901	0.014987
cg00200645	II		17	58235778	F		CA4	NM_000717	Body				1083	-0.304899	0.737198	0.0675136	6.29855e-06	0.00227008
cg00202479	II		6	31760383	R		VARS	NM_006295	Body	chr6:31763240-31763905	N_Shelf		1085	-0.298731	0.741759	0.0741376	5.59166e-05	0.00696297
cg00204501	I	Grn	15	30114651	F		TJP1;TJP1;TJP1;TJP1	NM_175610;NM_003257;NM_175610;NM_003257	5'UTR;1stExon;1stExon;5'UTR	chr15:30114110-30115215	Island	15:27900998-27902507	1085	0.529583	1.69822	0.132007	6.02591e-05	0.00724324
cg00204512	II		16	28754710	F	rs71889273				chr16:28757959-28758800	N_Shelf		1085	-0.356392	0.700198	0.104463	0.00064566	0.0253685
cg00206779	II		8	105341338	R					chr8:105342213-105342558	N_Shore		1085	-0.295606	0.74408	0.0716641	3.70914e-05	0.00567534
cg00213119	II		4	3525178	R		LRPAP1	NM_002337	Body	chr4:3526628-3526866	N_Shore		1085	-0.216403	0.805411	0.0671681	0.00127386	0.037253
cg00215017	I	Red	10	134818683	R					chr10:134821733-134821937	N_Shelf	10:134668657-134668953	1085	-0.304976	0.737141	0.0866191	0.000430098	0.0203086
cg00215182	II		1	22979495	F		C1QB	NM_000491	TSS200				1085	-0.269241	0.763959	0.0672524	6.24277e-05	0.00735071
cg00217080	I	Red	2	4050767	R					chr2:4050649-4050852	Island	2:4028562-4028698	1084	-0.270013	0.76337	0.0754279	0.00034393	0.0180067
cg00221794	II		2	20776620	F								1084	-0.543754	0.580565	0.144003	0.000159369	0.0118855
cg00222341	II		15	83951913	R		BNC1	NM_001717	Body	chr15:83951980-83953930	N_Shore	15:81742727-81743602	1084	0.242838	1.27486	0.076949	0.0016004	0.0422242
cg00226225	II		5	148785846	R		LOC728264	NR_027180	TSS1500				1085	-0.316473	0.728714	0.0987583	0.00135286	0.0384394
cg00226923	II		6	36972027	F		FGD2	NM_173558	TSS1500				1085	-0.209896	0.810668	0.066096	0.00149512	0.0406953
cg00226931	I	Red	11	68452097	F	rs7101947	GAL;GAL	NM_015973;NM_015973	1stExon;5'UTR	chr11:68451359-68452846	Island	11:68207972-68209422	1084	0.33715	1.40095	0.0976385	0.000554299	0.0233502
cg00227781	I	Red	17	72450036	R					chr17:72449982-72450617	Island	17:69961457-69962267	1085	0.236707	1.26707	0.0663489	0.00036026	0.0184631
cg00228118	II		9	110478622	R					chr9:110479034-110479420	N_Shore		1085	-0.330089	0.71886	0.100308	0.000999245	0.0323725
cg00228475	I	Red	6	58149279	R							6:58257198-58257281	1085	0.397869	1.48865	0.0935482	2.1084e-05	0.00425482
cg00228796	II		1	21670736	R		ECE1	NM_001113348	Body	chr1:21671360-21672319	N_Shore		1084	-0.245592	0.782241	0.0714497	0.00058761	0.0240885
cg00231771	II		6	35748776	F		C6orf127	NM_001010886	TSS200				1085	-0.469685	0.625199	0.124439	0.000160387	0.0119397
cg00232500	II		9	14910689	R		FREM1	NM_144966	TSS1500				1085	-0.573701	0.563436	0.124112	3.79226e-06	0.00173298
cg00232735	I	Red	11	132934139	F		OPCML	NM_001012393	Body	chr11:132934059-132934291	Island	11:132439302-132439993	1058	0.263323	1.30125	0.0671755	8.85776e-05	0.00875959
cg00232996	II		6	32094729	F		ATF6B;ATF6B	NM_004381;NM_001136153	Body;Body	chr6:32097820-32098086	N_Shelf		1085	-0.277857	0.757405	0.0733303	0.000151188	0.0115669
cg00235367	II		3	147110322	F		ZIC4;ZIC4;ZIC4;ZIC4;ZIC4	NM_001168378;NR_033118;NR_033119;NM_032153;NM_001168379	Body;TSS200;TSS200;Body;Body	chr3:147108511-147111703	Island	3:148591852-148593286	1085	0.350237	1.4194	0.101177	0.00053694	0.0229858
cg00236576	II		17	81039406	F		METRNL	NM_001004431	Body	chr17:81036330-81039407	Island	17:78629632-78632696	1085	-0.55187	0.575872	0.168507	0.00105637	0.0334316
cg00237876	II		17	41924043	F	rs76381914	CD300LG;CD300LG;CD300LG;CD300LG	NM_001168323;NM_001168322;NM_001168324;NM_145273	TSS1500;TSS1500;TSS1500;TSS1500				1085	-0.54255	0.581264	0.153726	0.000416609	0.0199977
cg00239529	II		6	31473513	R		MICB	NM_005931	Body				1084	-0.326983	0.721096	0.0962109	0.000677308	0.0260326
cg00239563	II		4	81128029	F	rs12711161				chr4:81128229-81128691	N_Shore	4:81347019-81347715	1085	-0.488341	0.613644	0.135562	0.000315363	0.0171504
cg00240205	II		2	69450115	F		ANTXR1	NM_032208	Body				1085	-0.250411	0.778481	0.0663469	0.000160482	0.0119408
cg00244642	II		6	164093014	R					chr6:164092861-164093113	Island	6:164012520-164013103	1085	-0.341215	0.710906	0.105941	0.00127826	0.037321
cg00244983	II		10	123872936	R		TACC2;TACC2	NM_206862;NM_206861	Body;Body	chr10:123872119-123873462	Island	10:123861978-123863452	1084	0.27703	1.31921	0.063448	1.26397e-05	0.00327191
cg00245454	II		4	159746160	R		FNIP2	NM_020840	Body				1085	-0.303097	0.738528	0.0979891	0.00198031	0.0474252
cg00249511	I	Red	11	627152	R		SCT;SCT	NM_021920;NM_021920	5'UTR;1stExon	chr11:626728-628037	Island	11:616788-618450	1080	0.414167	1.51311	0.0882838	2.71462e-06	0.0014746
cg00249614	II		1	59593751	R								1085	-0.280246	0.755598	0.0732665	0.000130759	0.0106869
cg00249621	I	Grn	8	98290359	R		TSPYL5	NM_033512	TSS200	chr8:98289604-98290404	Island	8:98358575-98359687	1085	0.545947	1.72624	0.146812	0.000200255	0.0134506
cg00250500	I	Red	10	77169599	R					chr10:77155128-77169600	Island		1074	0.245244	1.27793	0.0746831	0.00102421	0.0328385
cg00250525	II		8	37719489	F		RAB11FIP1;RAB11FIP1;RAB11FIP1	NM_001002814;NM_001002233;NM_025151	3'UTR;3'UTR;3'UTR				1084	-0.358451	0.698758	0.0908251	7.92656e-05	0.00825586
cg00250645	II		8	72534391	R								1085	-0.535635	0.585297	0.156529	0.000621698	0.024878
cg00251767	II		8	60010714	R		TOX	NM_014729	Body				1084	0.523249	1.6875	0.17062	0.00216396	0.0499096
cg00252814	II		7	150647757	R		KCNH2;KCNH2;KCNH2	NM_172056;NM_172057;NM_000238	Body;Body;Body	chr7:150647991-150648918	N_Shore		1085	-0.463417	0.62913	0.142197	0.00111813	0.0346004
cg00253564	II		1	6552403	F		PLEKHG5;PLEKHG5;PLEKHG5	NM_198681;NM_001042663;NM_020631	Body;Body;TSS1500	chr1:6550083-6551115	S_Shore		1084	-0.66852	0.512466	0.118034	1.48066e-08	0.000125039
cg00255368	II		1	217310887	R		ESRRG	NM_001134285	5'UTR	chr1:217310749-217311178	Island	1:215377373-215378417	1085	0.367609	1.44428	0.100581	0.000257324	0.0153506
cg00266604	II		6	30178343	R		TRIM26	NM_003449	5'UTR	chr6:30180933-30182187	N_Shelf		1085	-0.210496	0.810182	0.0601336	0.000464427	0.0211818
cg00267156	II		2	45420334	F								1085	-0.23285	0.792273	0.0656746	0.00039186	0.0193525
cg00277714	II		13	30459305	F								1085	-0.344321	0.708701	0.108701	0.00153708	0.0413072
cg00282216	I	Grn	8	145823653	F	rs28450573	KIAA1688	NM_025251	Body	chr8:145823490-145823696	Island	8:145793979-145794462	1084	-0.695461	0.498845	0.157927	1.06434e-05	0.00296753
cg00282244	II		7	100876136	F		CLDN15	NM_014343	Body	chr7:100875555-100876212	Island		1085	-0.34097	0.71108	0.105021	0.00116751	0.0354079
cg00283187	II		5	95514729	R								1085	-0.219269	0.803105	0.06499	0.000741137	0.0273084
cg00284390	II		16	84492635	F	rs919421	ATP2C2	NM_014861	Body			16:83049755-83050199	1085	-0.260322	0.770803	0.078891	0.000967651	0.0318323
cg00286909	II		17	26574312	R		PPY2	NR_002181	TSS200	chr17:26577493-26577890	N_Shelf		1085	-0.352484	0.702939	0.111532	0.00157557	0.0418604
cg00288824	II		15	26108663	R		ATP10A	NM_024490	TSS1500	chr15:26107503-26108818	Island	15:23658574-23660111	1085	0.317491	1.37368	0.06971	5.25212e-06	0.00208099
cg00292071	II		7	2248948	R		MAD1L1;MAD1L1;MAD1L1	NM_003550;NM_001013837;NM_001013836	Body;Body;Body	chr7:2250016-2250275	N_Shore		1084	-0.256487	0.773765	0.0802132	0.00138593	0.038983
cg00292432	II		12	3393872	R		TSPAN9;TSPAN9	NM_001168320;NM_006675	3'UTR;3'UTR			12:3263964-3264134	1085	-0.423849	0.654523	0.121677	0.000495112	0.021954
cg00293599	II		6	34505610	R		SPDEF	NM_012391	3'UTR				1085	-0.294421	0.744963	0.0878935	0.000808872	0.0287363
cg00293626	I	Grn	8	143463227	F		TSNARE1	NM_145003	5'UTR			8:143461134-143461599	1083	-0.224168	0.799181	0.0647728	0.00053849	0.0230225
cg00293644	II		1	32674341	R		DCDC2B	NM_001099434	TSS1500	chr1:32670569-32671885	S_Shelf		1085	-0.194506	0.823241	0.0620236	0.00171271	0.0438283
cg00295794	I	Red	13	100641409	F					chr13:100641334-100642188	Island	13:99438812-99439531	1084	0.37389	1.45338	0.0877444	2.03397e-05	0.00418274
cg00296779	II		6	36211096	F		PNPLA1;PNPLA1	NM_173676;NM_001145716	5'UTR;5'UTR				1085	-0.349981	0.704701	0.102984	0.000677791	0.02604
cg00299972	I	Red	10	102892528	F		TLX1	NM_005521	Body	chr10:102893660-102895059	N_Shore	10:102880947-102882625	1083	0.226585	1.25431	0.072518	0.00178083	0.0447588
cg00301033	II		11	43390036	R		TTC17	NM_018259	Body				1081	-0.215504	0.806135	0.066527	0.00119802	0.0359004
cg00308665	II		13	47469654	F		HTR2A;HTR2A	NM_000621;NM_001165947	Body;Body				1085	-0.639045	0.527796	0.118405	6.77217e-08	0.000277936
cg00310412	II		15	74724918	R		SEMA7A;SEMA7A;SEMA7A	NM_003612;NM_001146029;NM_001146030	Body;Body;5'UTR	chr15:74725323-74726487	N_Shore		1085	-0.51174	0.599452	0.0893955	1.0377e-08	0.000106165
cg00311131	II		15	72634206	R								1085	-0.215732	0.805951	0.0678006	0.00146334	0.0402009
cg00311170	II		7	158107382	F		PTPRN2;PTPRN2;PTPRN2	NM_002847;NM_130842;NM_130843	Body;Body;Body	chr7:158109334-158109594	N_Shore	7:157799985-157800144	1084	-0.249222	0.779407	0.077943	0.0013863	0.0389905
cg00311768	II		8	144698857	F		TSTA3	NM_003313	Body	chr8:144699233-144700481	N_Shore		1085	-0.267634	0.765188	0.0811166	0.000969001	0.0318501
cg00311799	II		11	66331609	F	rs73505406	CTSF	NM_003793	Body	chr11:66335575-66336151	N_Shelf		1085	-0.275152	0.759456	0.0734618	0.000180022	0.012698
cg00314240	II		1	92495877	R		EPHX4	NM_173567	Body	chr1:92495367-92495964	Island	1:92267930-92268506	1085	0.243158	1.27527	0.0719062	0.000720658	0.0269062
cg00314368	II		8	122988442	R								1085	-0.383774	0.681285	0.0926179	3.41857e-05	0.00543776
cg00314892	II		1	2428080	F		PLCH2	NM_014638	Body			1:2417751-2418395	1083	-0.331719	0.717689	0.0915713	0.000291744	0.0164719
cg00314994	II		17	77919684	R		TBC1D16	NM_019020	Body	chr17:77917587-77917885	S_Shore	17:75533635-75534393	1085	-0.256771	0.773545	0.0821911	0.00178366	0.04479
cg00316080	II		3	124866646	R		SLC12A8	NM_024628	Body				1085	-0.227805	0.796279	0.0630104	0.000299935	0.0166956
cg00319026	II		16	89122501	R					chr16:89118801-89119152	S_Shelf	16:87649876-87650022	1085	-0.329563	0.719238	0.091787	0.000330024	0.0175834
cg00319545	II		1	177133737	R		ASTN1;ASTN1	NM_004319;NM_207108	1stExon;1stExon	chr1:177133392-177133846	Island	1:175400061-175400812	1085	0.279793	1.32286	0.0715003	9.10903e-05	0.00887448
cg00320216	II		11	128450029	F	rs11221361	ETS1	NM_001143820	5'UTR				1084	-0.222008	0.800909	0.0722516	0.00212131	0.0492936
cg00321555	II		10	6779875	F								1085	-0.27515	0.759458	0.0778233	0.00040688	0.0197391
cg00325149	II		1	103574072	R		COL11A1;COL11A1;COL11A1;COL11A1	NM_080630;NM_001854;NM_001168249;NM_080629	TSS200;TSS200;TSS200;TSS200			1:103346256-103347121	1085	-0.785243	0.456009	0.235058	0.000835872	0.0292956
cg00325381	II		18	8370160	R		PTPRM;PTPRM	NM_002845;NM_001105244	Body;Body	chr18:8367273-8367599	S_Shelf		1083	-0.235568	0.790122	0.073307	0.00131153	0.0378198
cg00326259	II		5	31855477	F		PDZD2	NM_178140	Body	chr5:31855003-31855426	S_Shore	5:31890278-31891422	1085	0.248216	1.28174	0.0713732	0.000505712	0.0221988
cg00326300	II		1	33772032	F					chr1:33772146-33773104	N_Shore		1077	-0.26115	0.770166	0.0641224	4.64762e-05	0.00630588
cg00327516	II		1	212619380	F		NENF;NENF	NR_026598;NM_013349	Body;3'UTR				1085	-0.202431	0.816742	0.0544102	0.000198851	0.0133911
cg00328219	II		8	29033680	F		KIF13B	NM_015254	Body				1084	-0.19417	0.823518	0.0625216	0.00189861	0.0463137
cg00328740	II		3	42573054	F	rs3216717	VIPR1	NM_004624	Body				1084	-0.463253	0.629233	0.117365	7.9096e-05	0.00824391
cg00330789	II		8	99306953	F		NIPAL2	NM_024759	TSS1500	chr8:99305903-99306726	S_Shore		1085	-0.412351	0.662092	0.0951129	1.45506e-05	0.00353482
cg00331096	II		20	22564947	R		FOXA2;FOXA2;FOXA2	NM_153675;NM_021784;NM_021784	5'UTR;5'UTR;1stExon	chr20:22562736-22566104	Island	20:22512695-22514144	1085	0.438549	1.55046	0.115814	0.00015269	0.0116343
cg00332048	II		7	18535072	F		HDAC9;HDAC9;HDAC9;HDAC9;HDAC9	NM_178423;NM_058176;NM_058177;NM_014707;NM_178425	TSS1500;TSS1500;TSS1500;TSS1500;TSS1500				1084	-0.403294	0.668116	0.089934	7.31429e-06	0.00245659
cg00332882	II		20	22401271	F		LOC284788;LOC284788	NR_027090;NR_027089	Body;Body				1085	-0.185178	0.830957	0.0491769	0.000166188	0.0121421
cg00334863	II		22	42779093	R		NFAM1	NM_145912	3'UTR				1085	-0.253788	0.775857	0.0717218	0.000402409	0.0196492
cg00335735	II		2	222355484	F		EPHA4	NM_004438	Body				1085	-0.472828	0.623237	0.136915	0.000553505	0.023332
cg00337662	II		15	68113328	F					chr15:68113241-68113520	Island	15:65899664-65900754	1085	0.372661	1.45159	0.0795103	2.77301e-06	0.00148605
cg00338519	II		4	8100382	F		ABLIM2;ABLIM2;ABLIM2;ABLIM2;ABLIM2;ABLIM2;ABLIM2	NM_032432;NM_001130083;NM_001130087;NM_001130088;NM_001130084;NM_001130085;NM_001130086	Body;Body;Body;Body;Body;Body;Body	chr4:8098825-8099074	S_Shore		1085	-0.27562	0.759101	0.0778714	0.000400999	0.0196187
cg00339012	II		2	5865442	F								1085	-0.236544	0.789351	0.0686529	0.000569995	0.0237031
cg00341204	II		19	11520483	F		RGL3;RGL3	NM_001161616;NM_001035223	Body;Body	chr19:11517059-11517284	S_Shelf		1085	-0.392488	0.675375	0.108478	0.000296743	0.0166207
cg00341387	II		18	43753238	F	rs75379855	C18orf25;C18orf25	NM_001008239;NM_145055	TSS1500;TSS1500	chr18:43753303-43755104	N_Shore		1084	-0.50607	0.60286	0.15355	0.000981403	0.0320691
cg00344372	II		4	3443625	F		HGFAC	NM_001528	TSS200				1084	-0.276016	0.758801	0.0725307	0.000141518	0.0111314
cg00344443	I	Red	11	115530150	R					chr11:115529997-115530548	Island	11:115035223-115035888	1085	0.247431	1.28073	0.0778007	0.00147112	0.0403087
cg00346446	II		1	156711439	R		MRPL24;MRPL24	NM_024540;NM_145729	TSS1500;TSS1500	chr1:156710798-156711146	S_Shore		1085	-0.380818	0.683302	0.0840182	5.82713e-06	0.00219783
cg00346556	I	Grn	12	15942191	F		EPS8;EPS8	NM_004447;NM_004447	5'UTR;1stExon	chr12:15941718-15942740	Island	12:15832880-15834137	1085	0.19332	1.21327	0.0607334	0.00145713	0.040111
cg00348222	II		16	1170618	R							16:1110348-1111472	1085	-0.327729	0.720559	0.102596	0.00140141	0.0391883
cg00348763	II		19	40696613	R		MAP3K10	NM_002446	TSS1500	chr19:40696811-40698193	N_Shore		1085	-0.725399	0.484132	0.231719	0.00174505	0.0442609
cg00349404	II		10	106100036	R					chr10:106097595-106098556	S_Shore		1085	-0.593035	0.552647	0.189119	0.00171402	0.0438347
cg00349925	II		13	113553559	F					chr13:113552381-113552773	S_Shore	13:112601412-112601783	1085	-0.231785	0.793116	0.0692012	0.000809738	0.0287603
cg00350296	II		11	66084841	R		CD248	NM_020404	TSS1500	chr11:66083572-66083782	S_Shore		1085	-0.34179	0.710497	0.111328	0.00213966	0.0495871
cg00350448	II		11	72433866	F		ARAP1;ARAP1;ARAP1	NM_001040118;NM_001135190;NM_015242	Body;TSS1500;TSS1500	chr11:72437676-72438005	N_Shelf		1084	-0.497559	0.608013	0.159949	0.00186629	0.0458806
cg00350920	II		10	48416463	F		GDF2	NM_016204	1stExon	chr10:48413741-48413968	S_Shelf	10:48036385-48036470	1085	-0.290008	0.748258	0.0694545	2.97319e-05	0.00507737
cg00353330	II		4	101715708	R								1085	-0.276837	0.758178	0.0729267	0.000146986	0.0113962
cg00354863	II		8	37886955	R		EIF4EBP1	NM_004095	TSS1500	chr8:37887692-37888830	N_Shore		1082	-0.362077	0.696229	0.112989	0.0013528	0.0384394
cg00355325	II		21	43771923	F		TFF2	NM_005423	TSS1500				1084	-0.199456	0.819176	0.0534353	0.000189467	0.0130372
cg00355799	II		1	244109212	R								1084	-0.201848	0.817219	0.0576302	0.000460963	0.0210857
cg00358023	II		7	157217482	R					chr7:157216598-157216949	S_Shore		1085	-0.30658	0.73596	0.0924228	0.000909413	0.0306856
cg00358611	II		11	69633659	F		FGF3	NM_005247	1stExon	chr11:69632033-69634710	Island	11:69340820-69343647	1085	0.347923	1.41612	0.0979844	0.000384061	0.0191204
cg00359590	II		8	27469673	R		CLU;CLU;CLU	NM_001171138;NM_001831;NM_203339	TSS1500;Body;TSS1500	chr8:27471954-27472523	N_Shelf		1085	-0.245698	0.782158	0.0647126	0.000146602	0.0113723
cg00361176	II		7	75260791	R		HIP1	NM_005338	Body				1085	-0.461276	0.630478	0.107013	1.62911e-05	0.00373778
cg00362381	I	Grn	16	665320	R		RAB40C	NM_021168	Body	chr16:664036-664587	S_Shore	16:605214-605353	1082	-0.227053	0.796878	0.0582668	9.74791e-05	0.00921159
cg00370173	II		2	177518121	R								1085	-0.302657	0.738853	0.0968017	0.00176863	0.0445902
cg00375132	II		10	22768370	R					chr10:22764708-22767050	S_Shore		1085	-0.356109	0.700396	0.108823	0.00106655	0.0336441
cg00375819	I	Red	3	11033866	F	rs2697151	SLC6A1	NM_003042	TSS1500	chr3:11034446-11035384	N_Shore		1085	0.42481	1.5293	0.0896426	2.14853e-06	0.00128272
cg00376448	II		11	64659065	F		MIR192;MIR194-2	NR_029578;NR_029829	TSS1500;TSS200	chr11:64662462-64662880	N_Shelf		1085	-0.260967	0.770307	0.077153	0.000718404	0.0268591
cg00376480	II		21	46892832	F		COL18A1;COL18A1;COL18A1	NM_130444;NM_030582;NM_130445	Body;Body;Body	chr21:46894816-46896312	N_Shore		1082	-0.255433	0.774581	0.0791113	0.0012432	0.0367057
cg00378228	II		4	10122153	F					chr4:10117575-10118952	S_Shelf		1083	-0.370635	0.690296	0.102597	0.000303214	0.0167958
cg00379080	I	Red	12	15942595	F		EPS8	NM_004447	TSS200	chr12:15941718-15942740	Island	12:15832880-15834137	1084	0.211519	1.23555	0.058182	0.000277462	0.01605
cg00379648	I	Red	12	106979451	R		RFX4	NM_213594	Body	chr12:106979429-106981086	Island	12:105503560-105503613	1083	0.313251	1.36786	0.076862	4.59167e-05	0.00628066
cg00381411	I	Red	6	17282065	R		RBM24;RBM24;RBM24	NM_153020;NM_001143942;NM_001143941	TSS1500;Body;TSS1500	chr6:17280739-17282334	Island	6:17388719-17390413	1082	0.330409	1.39154	0.0780563	2.30643e-05	0.0044545
cg00383136	II		6	32410247	R		HLA-DRA	NM_019111	Body				1085	-0.275812	0.758956	0.0689266	6.2933e-05	0.00737925
cg00387658	II		20	54986793	F		CASS4;CASS4;CASS4;CASS4	NM_001164116;NM_001164114;NM_001164115;NM_020356	TSS1500;TSS1500;TSS1500;TSS1500				1085	-0.390366	0.676809	0.103976	0.000173768	0.0124431
cg00387704	I	Grn	3	189838376	F		LEPREL1;LEPREL1	NM_001134418;NM_018192	5'UTR;1stExon	chr3:189838080-189838879	Island	3:191320775-191321573	1084	0.321074	1.37861	0.0841452	0.000135792	0.0108843
cg00390253	II		3	50241300	F		SLC38A3	NM_006841	TSS1500	chr3:50242550-50243589	N_Shore		1085	-0.38509	0.68039	0.115733	0.000876645	0.0300796
cg00390769	I	Grn	7	91510198	R		MTERF	NM_006980	TSS200	chr7:91509997-91510427	Island	7:91347934-91348263	1080	0.402319	1.49529	0.085689	2.66463e-06	0.00146102
cg00391479	II		19	1313527	F					chr19:1312787-1313528	Island		1084	-0.486056	0.615047	0.11931	4.62324e-05	0.00630588
cg00396667	I	Red	5	134364387	R		PITX1	NM_002653	3'UTR	chr5:134363092-134365146	Island	5:134392214-134393045	1082	0.317433	1.3736	0.0993957	0.00140498	0.0392515
cg00397871	II		7	31692686	F		CCDC129	NM_194300	3'UTR				1085	-0.278162	0.757174	0.0884062	0.00165288	0.0429813
cg00398276	II		7	20837918	F					chr7:20837551-20838369	Island	7:20803391-20804865	1084	0.431863	1.54012	0.124412	0.000518093	0.0224858
cg00399295	II		16	29813630	F		KIF22	NM_007317	Body	chr16:29816247-29817272	N_Shelf		1085	-0.250165	0.778672	0.0712794	0.000448717	0.0207851
cg00403579	II		9	124533992	R		DAB2IP;DAB2IP	NM_138709;NM_032552	Body;Body	chr9:124534979-124535612	N_Shore		1085	-0.299055	0.741519	0.0832132	0.000325838	0.017453
cg00404280	I	Grn	8	144631887	F					chr8:144631767-144631971	Island		1081	-0.49149	0.611714	0.159557	0.00206765	0.0485873
cg00405112	II		3	137728329	R		CLDN18;CLDN18	NM_016369;NM_001002026	TSS1500;Body	chr3:137728994-137729206	N_Shore		1084	-0.31305	0.731214	0.0966609	0.00120102	0.0359536
cg00405198	I	Grn	6	10419885	F		TFAP2A	NM_001042425	TSS200	chr6:10419399-10420323	Island	6:10526628-10528309	1084	0.303033	1.35396	0.0712439	2.10496e-05	0.00425482
cg00406338	II		20	57267528	R		NPEPL1	NM_024663	TSS1500	chr20:57267527-57268420	Island		1085	-0.260901	0.770357	0.0842904	0.00196635	0.0472072
cg00407659	II		5	150538414	R		ANXA6;ANXA6	NM_001155;NM_004033	TSS1500;TSS1500	chr5:150537019-150537418	S_Shore		1085	-0.264525	0.76757	0.0764864	0.000543267	0.023117
cg00407729	II		10	52751144	F		PRKG1	NM_001098512	1stExon	chr10:52750956-52751765	Island	10:52420742-52421829	1084	0.441108	1.55443	0.11461	0.000118707	0.0101842
cg00409356	II		5	1879525	F		IRX4	NM_016358	Body	chr5:1879689-1879928	N_Shore	5:1932498-1932928	1084	0.464795	1.59169	0.12769	0.000272595	0.0158869
cg00410926	II		9	35563534	R		FAM166B;FAM166B	NM_001164310;NM_001099951	Body;Body				1085	-0.267543	0.765258	0.0772142	0.000530346	0.0228065
cg00411072	II		17	46660940	F					chr17:46658948-46660003	S_Shore		1085	-0.321811	0.724835	0.0794795	5.14426e-05	0.00664261
cg00415971	II		10	86004761	R		RGR;RGR;RGR	NM_001012722;NM_002921;NM_001012720	TSS200;TSS200;TSS200				1085	-0.455566	0.634089	0.119765	0.000142482	0.0111798
cg00416243	II		6	143857467	R					chr6:143857743-143858751	N_Shore		1085	-0.375508	0.68694	0.0878093	1.89933e-05	0.00403813
cg00417408	II		7	150497740	F		TMEM176B;TMEM176B;TMEM176A;TMEM176B;TMEM176B	NM_001101312;NM_001101314;NM_018487;NM_014020;NM_001101311	TSS200;TSS200;TSS200;5'UTR;TSS200	chr7:150496809-150498206	Island	7:150127743-150129409	1085	0.494027	1.6389	0.0847663	5.60603e-09	7.89763e-05
cg00417421	I	Red	20	51589730	R		TSHZ2;TSHZ2	NM_173485;NM_173485	1stExon;5'UTR	chr20:51589707-51590020	Island	20:51023023-51023393	1085	0.346459	1.41405	0.0906357	0.000132081	0.0107449
cg00422347	II		4	87813773	R		C4orf36	NM_144645	TSS200	chr4:87813172-87813718	S_Shore	4:88032001-88032916	1085	0.372957	1.45202	0.0764415	1.06632e-06	0.000928045
cg00423055	II		19	50430728	F		NUP62;ATF5;NUP62;NUP62;IL4I1;NUP62	NM_012346;NM_012068;NM_016553;NM_153718;NM_172374;NM_153719	5'UTR;TSS1500;5'UTR;5'UTR;5'UTR;5'UTR	chr19:50432354-50433138	N_Shore		1085	-0.313054	0.73121	0.0664217	2.43937e-06	0.00138507
cg00423487	II		19	4455957	R		UBXN6;UBXN6	NM_025241;NM_001171091	Body;TSS1500	chr19:4457493-4458040	N_Shore		1085	-0.316322	0.728825	0.0838744	0.000162353	0.0120007
cg00425708	II		12	66217779	R	rs74371936	HMGA2;RPSAP52;HMGA2	NM_003484;NR_026825;NM_003483	TSS1500;Body;TSS1500	chr12:66217627-66220181	Island	12:64503614-64506448	1085	0.221011	1.24734	0.0668348	0.000943604	0.0313459
cg00425843	II		10	94883021	F								1085	-0.197122	0.821091	0.057915	0.000664935	0.0257483
cg00428692	II		5	194530	R		LRRC14B	NM_001080478	Body	chr5:195087-195323	N_Shore		1085	-0.498002	0.607744	0.120032	3.34079e-05	0.00537373
cg00428709	II		16	51584433	F								1085	-0.325337	0.722284	0.105097	0.00196426	0.0471888
cg00430287	II		6	116382876	R		FRK	NM_002031	TSS1500				1085	-0.5279	0.589843	0.114267	3.83988e-06	0.00174151
cg00433709	II		16	75107666	F		ZNRF1	NM_032268	Body				1085	-0.282408	0.753966	0.0877432	0.00128826	0.0374576
cg00437411	II		15	59903968	R		GCNT3	NM_004751	TSS200				1084	-0.32899	0.71965	0.0938208	0.000453905	0.0209116
cg00441573	I	Grn	10	43428471	F					chr10:43428167-43429460	Island	10:42748174-42749466	1085	0.368249	1.4452	0.100331	0.000242232	0.0148579
cg00443971	II		4	174451398	R		HAND2;NBLA00301	NM_021973;NR_003679	TSS200;TSS1500	chr4:174450046-174451469	Island	4:174687699-174688082	1085	0.286747	1.33209	0.0882473	0.00115665	0.0352329
cg00444341	II		10	133928550	F		JAKMIP3	NM_001105521	Body	chr10:133930595-133931010	N_Shelf	10:133778536-133779052	1084	-0.342964	0.709664	0.0827772	3.42476e-05	0.00544376
cg00446900	II		10	129717806	F		PTPRE	NM_006504	5'UTR				1085	-0.59816	0.549823	0.177636	0.000759011	0.0276905
cg00447110	II		19	51645522	R		SIGLEC7;SIGLEC7	NM_016543;NM_014385	TSS200;TSS200				1085	0.32675	1.38645	0.0965158	0.000710607	0.0266948
cg00448162	II		15	39354532	F								1083	-0.326356	0.721548	0.099701	0.00106282	0.0335674
cg00451355	II		3	43132028	F		C3orf39	NM_032806	5'UTR				1085	-0.244039	0.783457	0.0757142	0.00126784	0.0371566
cg00451635	II		16	10675030	R		EMP2	NM_001424	TSS1500	chr16:10673880-10674735	S_Shore		1085	-0.429385	0.650909	0.116417	0.000225719	0.0143434
cg00452398	II		6	99281293	F		POU3F2	NM_005604	TSS1500	chr6:99279317-99283842	Island	6:99386829-99390830	1084	0.172418	1.18817	0.0489242	0.000424775	0.0201725
cg00452755	II		1	28864993	R		SNHG3-RCC1;RCC1;RCC1;RCC1;SNHG3-RCC1;SNHG3-RCC1	NR_030725;NM_001269;NM_001048194;NM_001048195;NR_030726;NM_001048199	Body;3'UTR;3'UTR;3'UTR;Body;3'UTR				1085	-0.241153	0.785722	0.0664624	0.000285171	0.0162635
cg00455362	II		15	74239538	R		LOXL1	NM_005576	Body				1085	-0.211771	0.80915	0.0610214	0.000519601	0.022523
cg00455526	I	Red	7	28996196	F	rs1006521	TRIL	NM_014817	1stExon	chr7:28995305-28998541	Island	7:28961757-28965052	1084	0.209266	1.23277	0.0680331	0.00209837	0.0490046
cg00457867	II		3	24561589	F	rs57622980				chr3:24562863-24563576	N_Shore		1082	-0.286913	0.750577	0.082414	0.000498863	0.0220551
cg00458754	II		10	88427813	R		LDB3;LDB3;LDB3;LDB3;LDB3;LDB3	NM_001171610;NM_001080114;NM_001171611;NM_001080115;NM_001080116;NM_007078	TSS1500;TSS1500;TSS1500;TSS1500;TSS1500;TSS1500				1085	-0.367456	0.692494	0.104645	0.000445663	0.0207164
cg00458932	II		2	208199465	F								1085	-0.337262	0.713722	0.108304	0.00184547	0.0456274
cg00459116	II		1	247112228	R								1084	-0.278631	0.756819	0.0771452	0.000304101	0.016809
cg00460235	II		8	26723946	R	rs486179	ADRA1A;ADRA1A;ADRA1A;ADRA1A	NM_033303;NM_033302;NM_033304;NM_000680	TSS1500;TSS1500;TSS1500;TSS1500	chr8:26721642-26724566	Island	8:26777585-26780513	1085	0.274672	1.3161	0.0803785	0.00063261	0.0250783
cg00461770	II		1	3792137	R		DFFB	NM_004402	Body	chr1:3790864-3791611	S_Shore		1085	-0.360791	0.697124	0.0629318	9.86383e-09	0.00010572
cg00462107	II		5	72677230	F	rs62363229				chr5:72676120-72678421	Island	5:72712881-72714216	1085	0.325915	1.3853	0.0950759	0.000608171	0.0245711
cg00462525	II		2	162275396	F		TBR1	NM_006593	Body	chr2:162275161-162275596	Island	2:161983408-161983969	1085	0.204511	1.22693	0.0641313	0.00142795	0.0396324
cg00464046	II		7	134854551	R		C7orf49;C7orf49;C7orf49	NR_024185;NR_024186;NM_024033	Body;Body;5'UTR	chr7:134854975-134855696	N_Shore		1085	-0.461801	0.630148	0.0933786	7.59633e-07	0.000775402
cg00464814	II		6	16758889	F		ATXN1;ATXN1	NM_001128164;NM_000332	5'UTR;5'UTR	chr6:16760178-16762985	N_Shore		1085	-0.442681	0.642312	0.12164	0.000273407	0.0159094
cg00464927	I	Red	11	68139121	F	rs76295643	LRP5	NM_002335	Body			11:67895608-67895937	1084	-0.287945	0.749803	0.0796258	0.00029893	0.0166747
cg00465073	II		18	48252314	R		MAPK4	NM_002747	Body	chr18:48255544-48256359	N_Shelf		1085	-0.399001	0.67099	0.112425	0.000386645	0.0192045
cg00469497	II		19	40894416	R	rs62109484	HIPK4	NM_144685	Body	chr19:40895468-40895793	N_Shore		1085	-0.287603	0.75006	0.068432	2.63693e-05	0.00474723
cg00470341	II		2	183237787	F	rs833114	PDE1A;PDE1A	NM_005019;NM_001003683	Body;Body				1079	-0.353689	0.702093	0.0967456	0.000256319	0.0153191
cg00470641	I	Red	10	3096219	R								1083	-0.336668	0.714146	0.0879366	0.000128908	0.0105989
cg00470817	II		12	6741882	R		LPAR5;LPAR5	NM_020400;NM_001142961	5'UTR;TSS1500				1083	-0.196884	0.821286	0.0556534	0.000403649	0.0196772
cg00470955	II		16	7354432	F		A2BP1;A2BP1;A2BP1	NM_001142334;NM_001142333;NM_018723	Body;Body;Body	chr16:7354333-7354608	Island	16:7294335-7294663	1085	0.452227	1.57181	0.1314	0.000578255	0.0238977
cg00471368	II		16	81817629	R		PLCG2	NM_002661	5'UTR	chr16:81812710-81813707	S_Shelf		1084	-0.214994	0.806546	0.0675616	0.00146163	0.0401856
cg00472277	I	Red	11	2327755	R		TSPAN32	NM_139022	Body				1084	0.387602	1.47344	0.106451	0.00027144	0.0158588
cg00473985	II		16	87670568	F	rs55778367	JPH3	NM_020655	Body			16:86227831-86228152	1085	-0.207603	0.812529	0.0627982	0.000946783	0.0314117
cg00474657	II		16	28989308	F		SPNS1;SPNS1;SPNS1;SPNS1;SPNS1	NM_001142449;NM_001142448;NM_001142450;NM_001142451;NM_032038	Body;Body;Body;Body;Body	chr16:28985881-28986661	S_Shelf		1084	-0.278532	0.756894	0.0817446	0.000655995	0.0256018
cg00474723	I	Red	11	86383430	R		ME3;ME3;ME3;ME3	NM_006680;NM_001014811;NM_001161586;NM_001161586	TSS200;TSS200;1stExon;5'UTR	chr11:86382695-86383586	Island	11:86060344-86061372	1085	0.207355	1.23042	0.0565475	0.000245497	0.0149747
cg00474746	II		11	35684799	F	rs34392570	TRIM44	NM_017583	1stExon	chr11:35684421-35684846	Island	11:35640793-35641599	1085	0.439106	1.55132	0.141874	0.00196789	0.0472329
cg00474873	II		8	1809589	R		ARHGEF10	NM_014629	Body			8:1796516-1797074	1083	-0.417762	0.658519	0.133308	0.00172554	0.0439766
cg00476771	II		5	64398066	R					chr5:64398699-64399216	N_Shore		1085	-0.440925	0.643441	0.117798	0.000181788	0.0127664
cg00476872	II		6	34201689	R					chr6:34202567-34206193	N_Shore		1085	-0.257536	0.772954	0.0606721	2.18864e-05	0.00433957
cg00478246	II		2	14775494	F		FAM84A	NM_145175	3'UTR	chr2:14772377-14775809	Island	2:14691281-14693244	1085	0.247926	1.28136	0.0706369	0.000448337	0.0207827
cg00478442	II		6	33267761	R		TAPBP;TAPBP;RGL2;RGL2	NM_172209;NM_003190;NM_004761;NR_028387	3'UTR;3'UTR;TSS1500;TSS1500	chr6:33266302-33267582	S_Shore	6:33374048-33375795	1084	0.179033	1.19606	0.0567368	0.00160222	0.0422524
cg00481639	II		2	16514107	R								1084	-0.246294	0.781692	0.0751511	0.00104799	0.0332621
cg00482488	II		17	70216332	R							17:67727628-67727934	1085	0.34572	1.41301	0.0893517	0.000109189	0.00978137
cg00483459	II		3	46735782	R		ALS2CL	NM_147129	TSS1500	chr3:46734731-46735717	S_Shore		1084	-0.191667	0.825582	0.0579627	0.000943932	0.0313493
cg00483562	II		5	1931781	F					chr5:1930754-1931986	Island	5:1983755-1984940	1084	0.287187	1.33267	0.0578827	6.99366e-07	0.000753165
cg00486022	II		16	57796748	F		KIFC3;KIFC3;KIFC3	NM_005550;NM_001130099;NM_001130100	Body;Body;Body	chr16:57794707-57795059	S_Shore		1085	-0.334395	0.715771	0.0754729	9.39431e-06	0.00281142
cg00488787	I	Red	10	135050905	F	rs2980718	VENTX	NM_014468	TSS1500	chr10:135048797-135052077	Island	10:134898799-134902145	1085	0.269193	1.30891	0.0823641	0.00108185	0.0339491
cg00489660	II		11	57089821	R		TNKS1BP1	NM_033396	5'UTR	chr11:57091614-57092831	N_Shore		1085	-0.448935	0.638308	0.133347	0.000760797	0.0277283
cg00490406	II		1	159046773	F	rs16841642	AIM2	NM_004833	TSS200				1084	-0.525061	0.59152	0.142032	0.000218354	0.0141064
cg00491064	II		11	19681786	R		NAV2	NM_001111018	Body				1085	-0.497595	0.607991	0.118586	2.71579e-05	0.00482981
cg00491523	II		16	6913336	F		A2BP1;A2BP1;A2BP1	NM_001142333;NM_001142334;NM_018723	5'UTR;5'UTR;5'UTR				1085	-0.327419	0.720781	0.0856713	0.000132476	0.0107528
cg00495476	II		6	168061660	R					chr6:168062870-168063329	N_Shore		1085	-0.241248	0.785647	0.0745611	0.001214	0.0361649
cg00495860	I	Red	21	38065524	F					chr21:38065179-38066185	Island	21:36986852-36987886	1083	0.262189	1.29977	0.0631333	3.28222e-05	0.00532925
cg00496462	II		7	93577610	F								1085	-0.341481	0.710717	0.110904	0.0020765	0.0487235
cg00496484	II		2	3153332	F								1084	-0.245393	0.782397	0.0728374	0.000754265	0.0275889
cg00496967	II		17	15371256	R		CDRT4	NM_173622	TSS1500				1085	-0.294107	0.745197	0.0953321	0.00203498	0.0481501
cg00497219	II		4	3253559	R		C4orf44;C4orf44	NM_001012982;NM_001042690	Body;Body	chr4:3254957-3255175	N_Shore		1085	-0.221338	0.801446	0.0719061	0.00208294	0.048795
cg00499191	II		6	168589793	F					chr6:168590832-168591394	N_Shore		1085	-0.228251	0.795924	0.0592179	0.000116002	0.0100754
cg00499539	II		2	113960266	R		PSD4;LOC440839	NM_012455;NR_029399	3'UTR;Body	chr2:113956343-113957042	S_Shelf		1085	-0.208667	0.811665	0.0655292	0.00145084	0.0400185
cg00500176	II		19	10396158	F		ICAM4;ICAM4;ICAM4;ICAM1	NM_001039132;NM_001544;NM_022377;NM_000201	TSS1500;TSS1500;TSS1500;3'UTR	chr19:10397603-10398703	N_Shore		1084	-0.455672	0.634022	0.117783	0.000109392	0.00978995
cg00500507	II		22	32439391	R		SLC5A1	NM_000343	1stExon	chr22:32439046-32439442	Island	22:30769099-30769392	1085	0.576755	1.78025	0.181821	0.00151343	0.0409742
cg00500564	II		10	128994030	F	rs61745557	FAM196A;DOCK1	NM_001039762;NM_001380	5'UTR;Body	chr10:128993505-128995167	Island	10:128883496-128885147	1085	0.267507	1.3067	0.0735377	0.000275103	0.0159689
cg00501876	II		3	39193251	R		CSRNP1	NM_033027	5'UTR	chr3:39194241-39195359	N_Shore		1083	-0.369228	0.691268	0.094801	9.82915e-05	0.00923725
cg00502597	II		1	60197222	F		FGGY;FGGY	NM_018291;NM_001113411	Body;Body				1085	-0.556737	0.573076	0.169558	0.00102538	0.0328575
cg00503383	I	Red	1	91301651	F					chr1:91300979-91301891	Island	1:91073568-91074479	1084	0.298551	1.3479	0.0797314	0.00018078	0.0127254
cg00505277	I	Grn	19	58521176	F	rs77140992				chr19:58520754-58521224	Island	19:63212595-63213097	1085	0.33279	1.39485	0.0885884	0.000172243	0.0123939
cg00505318	II		3	69130918	R		UBA3;UBA3	NM_198195;NM_003968	TSS1500;TSS1500	chr3:69129058-69129515	S_Shore		1085	-0.311401	0.73242	0.0924682	0.000758106	0.0276664
cg00506247	II		5	108084930	F		FER	NM_005246	5'UTR	chr5:108083987-108085203	Island	5:108111887-108113178	1085	-0.624414	0.535575	0.185326	0.000753673	0.0275762
cg00508024	I	Grn	15	48483844	F		CTXN2	NM_001145668	TSS200			15:46271051-46271480	1085	0.280304	1.32353	0.0833325	0.000769088	0.0279178
cg00509670	II		14	37130313	R		PAX9	NM_006194	5'UTR	chr14:37131181-37132785	N_Shore	14:36199953-36200514	1084	0.421724	1.52459	0.109512	0.00011767	0.0101494
cg00510160	I	Grn	12	5311273	F								1084	-0.654337	0.519786	0.138805	2.42799e-06	0.00138507
cg00511027	II		7	1062887	R		C7orf50;C7orf50;MIR339;C7orf50	NM_001134395;NM_032350;NR_029898;NM_001134396	Body;Body;TSS1500;Body	chr7:1062496-1062966	Island	7:1028917-1029473	1085	-0.235467	0.790201	0.0657381	0.000341107	0.0179259
cg00511464	II		4	40518041	R		RBM47;RBM47	NM_001098634;NM_019027	5'UTR;TSS200				1085	-0.203446	0.815914	0.0547442	0.000202152	0.0135295
cg00511674	I	Grn	16	78080068	R					chr16:78079752-78080166	Island	16:76637266-76637695	1084	0.359978	1.4333	0.106803	0.000750344	0.0275099
cg00513100	II		3	66487501	R		LRIG1	NM_015541	Body				1084	-0.252313	0.777002	0.0612279	3.77433e-05	0.00571587
cg00517001	II		7	50518170	F		FIGNL1;FIGNL1	NM_022116;NM_001042762	TSS200;TSS200	chr7:50517627-50518668	Island	7:50485172-50485665	1085	-0.913134	0.401265	0.297847	0.002171	0.0499951
cg00518190	II		1	6294768	F		ICMT	NM_012405	Body	chr1:6295528-6296261	N_Shore		1082	-0.289483	0.74865	0.0731279	7.53939e-05	0.00805768
cg00518857	II		13	112292532	R							13:111090533-111090635	1085	-0.202966	0.816306	0.0552195	0.000237275	0.0147152
cg00523604	II		6	32223341	R								1085	-0.778033	0.459309	0.173324	7.1594e-06	0.00242205
cg00524443	II		17	46650310	R		HOXB3	NM_002146	5'UTR	chr17:46654053-46654369	N_Shelf		1085	-0.590149	0.554244	0.132839	8.8884e-06	0.00272372
cg00524486	II		11	1244110	F	rs75130987	MUC5B	NM_002458	TSS200	chr11:1247830-1248140	N_Shelf		1085	-0.420732	0.656566	0.11776	0.000353182	0.0182533
cg00524561	I	Red	12	125197665	R							12:123763454-123763714	1083	-0.321278	0.725222	0.0756125	2.14719e-05	0.00429702
cg00524900	II		5	118609965	R		TNFAIP8	NM_001077654	Body				1085	-0.379672	0.684086	0.115116	0.000973213	0.0319035
cg00526455	II		19	19285099	R		LOC729991-MEF2B;LOC729991-MEF2B;LOC729991-MEF2B	NR_027308;NM_005919;NR_027307	Body;5'UTR;Body	chr19:19280998-19281560	S_Shelf		1085	-0.346422	0.707214	0.0913789	0.000150011	0.0115331
cg00527307	II		13	34208894	F								1085	-0.418558	0.657995	0.120916	0.000537071	0.0229858
cg00528016	II		8	10469596	R		RP1L1	NM_178857	Body	chr8:10469795-10470069	N_Shore		1084	-0.278335	0.757043	0.0716594	0.000102692	0.00944761
cg00528492	II		6	32408863	R		HLA-DRA	NM_019111	Body				1083	-0.320996	0.725426	0.0917335	0.000466623	0.0212453
cg00529958	I	Grn	13	100624288	R		ZIC5	NM_033132	TSS200	chr13:100620241-100624348	Island	13:99420289-99422349	1084	0.313913	1.36877	0.102196	0.0021285	0.0494175
cg00530127	II		4	2401980	R		ZFYVE28	NM_020972	Body	chr4:2401507-2401759	S_Shore	4:2371778-2371868	1085	-0.321416	0.725122	0.0652905	8.52891e-07	0.000832021
cg00530320	II		1	46809349	R		NSUN4	NM_199044	Body	chr1:46806339-46806836	S_Shelf		1084	-0.228773	0.795509	0.0716028	0.00139817	0.0391534
cg00530650	II		7	1534766	F		INTS1	NM_001080453	Body	chr7:1535617-1536099	N_Shore	7:1500672-1501293	1085	-0.3868	0.679227	0.0802245	1.42508e-06	0.00103576
cg00531009	II		11	64533347	F		SF1;SF1;SF1	NM_201995;NM_201998;NM_004630	Body;Body;Body	chr11:64532936-64533763	Island	11:64289907-64290284	1084	-0.29111	0.747434	0.0663618	1.15079e-05	0.00310014
cg00531745	II		6	34191048	F					chr6:34191907-34192179	N_Shore		1084	-0.353106	0.702503	0.104773	0.00075115	0.0275245
cg00532824	II		16	75241914	F		CTRB2	NM_001025200	TSS1500				1084	-0.302423	0.739025	0.0909325	0.000881666	0.0301585
cg00533183	II		6	32810742	F		PSMB8;PSMB8	NM_004159;NM_148919	Body;Body	chr6:32811494-32811839	N_Shore		1084	-0.313681	0.730752	0.0906796	0.00054174	0.0230847
cg00533407	II		7	150745278	R		ACCN3;ACCN3;ACCN3	NM_020322;NM_020321;NM_004769	TSS1500;TSS1500;TSS1500	chr7:150746002-150746381	N_Shore		1083	-0.441985	0.64276	0.091051	1.20843e-06	0.000952681
cg00535248	II		16	50588226	F		NKD1	NM_033119	Body				1082	-0.445221	0.640683	0.0940652	2.21109e-06	0.0013045
cg00536718	II		7	2478297	F	rs75986719							1085	-0.339674	0.712002	0.103191	0.00099583	0.0323084
cg00537837	I	Red	16	85363209	R					chr16:85363116-85363360	Island		1083	-0.534172	0.586155	0.139059	0.00012237	0.0103525
cg00537960	II		8	81177379	F					chr8:81177941-81178191	N_Shore		1085	-0.257886	0.772683	0.0785654	0.00102912	0.0329191
cg00540363	II		2	109757749	F		SH3RF3	NM_001099289	Body				1085	-0.250675	0.778276	0.0754928	0.000898536	0.0304785
cg00540464	II		19	16655751	R					chr19:16652513-16653740	S_Shelf		1084	-0.198612	0.819868	0.0618569	0.00132351	0.0379706
cg00540593	II		20	61977814	R		CHRNA4	NM_000744	3'UTR	chr20:61978015-61978294	N_Shore	20:61447842-61448855	1084	-0.436729	0.646146	0.133216	0.00104418	0.0332088
cg00541638	II		16	9056115	F		USP7	NM_003470	Body	chr16:9056372-9056844	N_Shore		1084	-0.627875	0.533725	0.174394	0.000317815	0.017212
cg00541718	II		7	630823	F		PRKAR1B;PRKAR1B;PRKAR1B;PRKAR1B;PRKAR1B;PRKAR1B	NM_001164759;NM_001164762;NM_001164758;NM_001164760;NM_001164761;NM_002735	Body;Body;Body;Body;Body;Body	chr7:631836-632135	N_Shore	7:597231-597487	1085	-0.53557	0.585335	0.16768	0.00140317	0.0392276
cg00543769	II		5	70749126	R					chr5:70751401-70751887	N_Shelf		1085	-0.436791	0.646106	0.122183	0.000350378	0.0181871
cg00545229	II		4	15429531	R		C1QTNF7;C1QTNF7;C1QTNF7	NM_031911;NM_001135170;NM_001135171	TSS200;Body;5'UTR				1085	-0.22869	0.795575	0.0685361	0.000847565	0.0295306
cg00546971	II		1	4207818	F							1:4107641-4107719	1085	-0.321689	0.724924	0.0994714	0.00122076	0.0363064
cg00547445	I	Red	10	95326291	F		GPR120	NM_181745	TSS200	chr10:95326229-95327108	Island	10:95316220-95317098	1085	0.303389	1.35444	0.0769667	8.08634e-05	0.00832977
cg00548098	II		16	11295667	R								1085	-0.453265	0.63555	0.134446	0.000748032	0.0274591
cg00548822	II		11	66079194	R					chr11:66079092-66080920	Island	11:65835703-65835869	1085	-0.294748	0.744719	0.0949075	0.00189872	0.0463137
cg00549412	II		21	43933482	F		SLC37A1	NM_018964	5'UTR	chr21:43933589-43934832	N_Shore	21:42806487-42807901	1085	-0.474218	0.622372	0.123619	0.000124984	0.0104471
cg00551143	II		7	28998860	R		TRIL	NM_014817	TSS1500	chr7:28995305-28998541	S_Shore		1085	-0.291416	0.747204	0.0915836	0.00146275	0.040192
cg00552574	II		9	130454217	R		STXBP1;STXBP1	NM_001032221;NM_003165	3'UTR;3'UTR	chr9:130454498-130454708	N_Shore		1085	-0.264515	0.767578	0.0664999	6.95925e-05	0.00776777
cg00552892	II		2	220035927	F		SLC23A3;SLC23A3;SLC23A3	NM_001144890;NM_001144889;NM_144712	TSS1500;TSS1500;TSS1500				1084	-0.528465	0.589509	0.148619	0.000376781	0.0189397
cg00554413	II		1	59042113	F		TACSTD2	NM_002353	1stExon	chr1:59042013-59043295	Island	1:58814306-58815871	1085	0.420596	1.52287	0.12346	0.000657412	0.0256289
cg00554604	II		11	460469	R		PTDSS2	NM_030783	Body	chr11:460468-460715	Island	11:449826-450935	1084	-0.161453	0.850907	0.0446272	0.000297109	0.0166243
cg00558645	II		1	218711575	F								1085	-0.365611	0.693773	0.0942045	0.000104013	0.00950508
cg00559939	II		2	173600969	F	rs76690140	RAPGEF4;LOC91149	NM_007023;NR_026995	Body;TSS200	chr2:173600281-173600970	Island	2:173308528-173309544	1079	0.2504	1.28454	0.0753589	0.000891306	0.0303393
cg00559963	II		1	40424484	F		MFSD2A;MFSD2A	NM_001136493;NM_032793	Body;Body	chr1:40420487-40421366	S_Shelf		1085	-0.328822	0.719771	0.0750323	1.17378e-05	0.00312466
cg00563566	I	Grn	1	230883182	R		CAPN9;CAPN9;CAPN9;CAPN9	NM_016452;NM_016452;NM_006615;NM_006615	1stExon;5'UTR;1stExon;5'UTR				1085	-0.221842	0.801042	0.0704288	0.00163342	0.0426874
cg00564061	II		6	117001170	R		KPNA5	NM_002269	TSS1500	chr6:117002067-117002797	N_Shore		1081	-0.233027	0.792132	0.0738017	0.00159141	0.0420858
cg00565263	II		1	32052246	R		TINAGL1	NM_022164	Body	chr1:32052471-32052771	N_Shore		1084	-0.358733	0.698561	0.112651	0.00145026	0.0400049
cg00565412	II		21	26933554	F		MIR155HG	NR_001458	TSS1500	chr21:26934423-26934805	N_Shore		1085	-0.269887	0.763466	0.0686533	8.45407e-05	0.00854049
cg00566164	I	Red	1	228559156	R		OBSCN	NM_001098623	Body	chr1:228558945-228559246	Island	1:226625502-226625848	1085	-0.201908	0.81717	0.051446	8.68528e-05	0.00866517
cg00566320	II		1	32172204	F					chr1:32169537-32169869	S_Shelf		1085	-0.271478	0.762252	0.0692963	8.94199e-05	0.00880019
cg00570697	II		21	18885061	F		CXADR	NM_001338	TSS1500	chr21:18884806-18886111	Island	21:17806701-17808042	1085	0.285176	1.33	0.0897178	0.00147995	0.0404449
cg00573623	II		12	3724731	R		EFCAB4B	NM_001144958	Body				1085	-0.300507	0.740443	0.090959	0.000953968	0.0315505
cg00576108	I	Red	11	68201131	R		LRP5	NM_002335	Body	chr11:68201118-68201321	Island	11:67956920-67957872	1084	-0.189648	0.827251	0.0559703	0.000703112	0.0265461
cg00579520	II		12	128752586	F		TMEM132C	NM_001136103	Body	chr12:128751041-128753151	Island	12:127316927-127319149	1084	0.346882	1.41465	0.089518	0.000106623	0.00965346
cg00579794	II		16	11273996	F		CLEC16A	NM_015226	3'UTR	chr16:11272246-11272503	S_Shore		1084	-0.293671	0.745522	0.0634425	3.67556e-06	0.00170927
cg00583426	I	Red	16	1209990	R		CACNA1H;CACNA1H	NM_021098;NM_001005407	Body;Body	chr16:1209939-1210945	Island	16:1149811-1150946	1085	0.423869	1.52786	0.133903	0.00154826	0.0414856
cg00589488	II		3	49760249	R		GMPPB;GMPPB	NM_021971;NM_013334	Body;Body	chr3:49760863-49761895	N_Shore		1085	-0.346178	0.707386	0.0952669	0.000279306	0.0161049
cg00591740	II		6	150377927	R					chr6:150378838-150379048	N_Shore		1085	-0.603887	0.546683	0.158726	0.000142041	0.011157
cg00593607	II		12	93530780	F								1085	-0.337339	0.713667	0.107124	0.00163795	0.0427644
cg00594191	II		10	11755103	R								1085	-0.337471	0.713573	0.091543	0.00022738	0.0143759
cg00594560	I	Red	8	77593242	R		ZFHX4;LOC100192378	NM_024721;NR_024360	TSS1500;Body	chr8:77594255-77594860	N_Shore	8:77755745-77755996	1079	0.242083	1.2739	0.0755107	0.00134619	0.0383268
cg00594793	II		4	48176413	R		TEC	NM_003215	Body				1085	-0.297382	0.74276	0.0759567	9.0348e-05	0.00883567
cg00595086	II		8	72468561	R					chr8:72468560-72469561	Island	8:72631115-72632846	1085	0.243368	1.27554	0.0790479	0.00207881	0.0487305
cg00598394	II		12	93960818	R					chr12:93963963-93967395	N_Shelf		1085	-0.276065	0.758763	0.0886942	0.00185477	0.045757
cg00599463	II		20	30609716	R		C20orf160	NM_080625	Body	chr20:30605744-30605970	S_Shelf		1085	-0.240739	0.786047	0.0684282	0.000434605	0.0204345
cg00600033	II		16	1494719	R		CCDC154	NM_001143980	TSS1500	chr16:1495039-1495366	N_Shore	16:1434686-1434887	1085	-0.382142	0.682398	0.113042	0.000723478	0.0269757
cg00601124	II		15	101697236	F	rs1470982						15:99514699-99514760	1085	-0.22015	0.802398	0.0605581	0.0002776	0.0160513
cg00602811	II		2	145278564	F		ZEB2;ZEB2;ZEB2	NR_033258;NM_014795;NM_001171653	TSS1500;TSS1500;TSS1500	chr2:145281736-145282269	N_Shelf		1085	-0.441474	0.643088	0.139076	0.00150179	0.0407817
cg00604112	II		7	27287288	F	rs12537438				chr7:27284639-27286237	S_Shore		1085	-0.551552	0.576055	0.178335	0.0019829	0.0474666
cg00604209	I	Grn	5	146614596	F		STK32A;STK32A;STK32A;STK32A	NM_145001;NM_145001;NM_001112724;NM_001112724	5'UTR;1stExon;5'UTR;1stExon	chr5:146614283-146614560	S_Shore	5:146594113-146594831	1083	0.256808	1.2928	0.0596473	1.66647e-05	0.00378049
cg00609673	II		20	62703717	R					chr20:62705080-62705943	N_Shore		1084	-0.34282	0.709766	0.104863	0.0010785	0.0338779
cg00609834	II		11	13984596	R		SPON1	NM_006108	1stExon	chr11:13984066-13986349	Island	11:13940491-13942898	1084	0.326539	1.38616	0.0856733	0.000138158	0.0109798
cg00611614	II		8	145019630	R		PLEC1;PLEC1;PLEC1;MIR661;PLEC1;PLEC1	NM_000445;NM_201378;NM_201381;NR_030383;NM_201379;NM_201380	Body;Body;TSS1500;TSS200;Body;Body	chr8:145017868-145018444	S_Shore	8:145091618-145091726	1085	-0.296476	0.743433	0.0746565	7.15099e-05	0.00785135
cg00612138	II		2	167231969	R		SCN9A	NM_002977	5'UTR	chr2:167232388-167232711	N_Shore		1084	0.170313	1.18568	0.0459722	0.000211646	0.0138614
cg00613284	II		8	67419936	R		C8orf46	NM_152765	Body	chr8:67417588-67417876	S_Shelf		1085	-0.251543	0.7776	0.0724205	0.000513964	0.0223933
cg00614360	II		17	80858406	F		TBCD	NM_005993	Body	chr17:80856874-80857352	S_Shore	17:78451563-78451846	1082	-0.246076	0.781863	0.0789138	0.00181903	0.0452575
cg00618450	II		22	26565951	R		SEZ6L	NM_021115	Body	chr22:26565199-26565986	Island	22:24895200-24896196	1085	0.251784	1.28632	0.0677424	0.000201772	0.0135142
cg00619126	I	Red	2	105459775	R					chr2:105459127-105461770	Island	2:104825364-104827064	1083	0.265184	1.30367	0.0804607	0.000981366	0.0320691
cg00623312	II		7	101630839	R		CUX1;CUX1;CUX1	NM_181500;NM_181552;NM_001913	Body;Body;Body			7:101417550-101417678	1085	-0.255464	0.774557	0.0784003	0.00112019	0.034626
cg00624799	I	Grn	15	90605618	R		ZNF710	NM_198526	5'UTR				1084	-0.24209	0.784986	0.0637463	0.000146039	0.0113384
cg00625351	II		3	34048130	F								1085	-0.236972	0.789014	0.0696774	0.000671438	0.0259021
cg00625653	II		3	13921227	F	rs76365041	WNT7A	NM_004625	Body	chr3:13919939-13922335	Island	3:13894408-13897503	1085	0.33068	1.39191	0.087707	0.000163063	0.0120373
cg00630775	II		2	239988369	F		HDAC4	NM_006037	Body	chr2:239988450-239988710	N_Shore		1085	-0.254935	0.774967	0.0732234	0.000498424	0.0220466
cg00631482	I	Red	1	21949221	F		RAP1GAP;RAP1GAP;RAP1GAP	NM_001145658;NM_002885;NM_001145657	Body;5'UTR;5'UTR	chr1:21948674-21949263	Island	1:21821296-21821850	1082	0.376244	1.4568	0.116933	0.00129266	0.0375392
cg00636527	II		5	176859356	F		GRK6;GRK6;GRK6	NM_001004106;NM_002082;NM_001004105	Body;Body;Body	chr5:176860862-176861098	N_Shore		1085	-0.421811	0.655858	0.106092	7.01144e-05	0.00779317
cg00639010	II		7	553693	R		PDGFA;PDGFA	NM_002607;NM_033023	Body;Body	chr7:556611-562845	N_Shelf	7:520219-520364	1085	-0.296189	0.743647	0.0939248	0.00161339	0.0424202
cg00640314	II		8	67835853	R		SNORD87;SNHG6	NR_002598;NR_002599	TSS1500;Body	chr8:67837480-67837954	N_Shore		1085	-0.358643	0.698624	0.0769489	3.1499e-06	0.00157724
cg00640376	II		6	33173927	R		HSD17B8	NM_014234	Body	chr6:33175561-33176387	N_Shore		1085	-0.26281	0.768888	0.0734949	0.000349039	0.0181476
cg00640479	II		7	218726	R		FAM20C	NM_020223	Body	chr7:218309-218951	Island	7:312842-314034	1083	-0.318215	0.727447	0.100917	0.00161471	0.0424325
cg00643086	II		6	26332252	F							6:26440167-26440249	1085	0.227769	1.2558	0.0681869	0.000836686	0.0293108
cg00646396	II		1	26482755	R								1085	-0.616555	0.539801	0.177565	0.000516065	0.0224454
cg00651782	II		12	113902673	R		LHX5	NM_022363	Body	chr12:113900750-113906442	Island	12:112387056-112387345	1085	0.356698	1.4286	0.104107	0.000611949	0.0246533
cg00652657	II		10	131761587	F		EBF3	NM_001005463	Body	chr10:131761169-131771696	Island	10:131651292-131653694	1085	0.190492	1.20984	0.0558018	0.000640811	0.0252684
cg00653312	I	Red	16	87863785	R		SLC7A5	NM_003486	3'UTR			16:86421253-86421358	1085	-0.224361	0.799027	0.0525495	1.95908e-05	0.00409419
cg00654637	II		9	131156065	R		MIR219-2	NR_029837	TSS1500	chr9:131154346-131155923	S_Shore		1085	-0.298354	0.742038	0.0743051	5.93804e-05	0.00719139
cg00656478	II		9	132480963	F		PRRX2	NM_016307	Body	chr9:132481472-132481745	N_Shore		1085	-0.226932	0.796975	0.0673988	0.000759897	0.0277048
cg00659931	II		15	102010125	R		PCSK6;PCSK6;PCSK6;PCSK6;PCSK6;PCSK6;PCSK6;PCSK6	NM_002570;NM_138320;NM_138319;NM_138324;NM_138323;NM_138325;NM_138322;NM_138321	Body;Body;Body;Body;Body;Body;Body;Body			15:99827648-99827721	1085	-0.442555	0.642393	0.10839	4.44586e-05	0.00617721
cg00661018	II		8	145769086	F		KIAA1688	NM_025251	Body	chr8:145770743-145771165	N_Shore		1085	-0.425299	0.653574	0.111182	0.000130635	0.0106823
cg00661732	II		3	61860646	F	rs73839765	PTPRG	NM_002841	Body				1085	-0.379599	0.684135	0.0988434	0.000122829	0.0103679
cg00661970	I	Red	12	115135027	R					chr12:115135925-115136350	N_Shore	12:113619245-113619773	1084	0.223999	1.25107	0.0719924	0.00186185	0.0458216
cg00662400	II		16	88510783	F					chr16:88512514-88512816	N_Shore		1085	-0.384171	0.681015	0.0941533	4.49839e-05	0.00621324
cg00663946	II		7	134374944	R								1084	-0.570226	0.565398	0.161891	0.000427841	0.020267
cg00666559	II		17	79793439	R		DYSFIP1	NM_001007533	TSS1500	chr17:79790530-79791553	S_Shore		1081	-0.255636	0.774424	0.0631057	5.10167e-05	0.00661301
cg00667298	II		6	29576329	F	rs17218739	GABBR1;GABBR1;GABBR1	NM_021904;NM_021903;NM_001470	Body;Body;Body				1084	-0.346269	0.707322	0.11286	0.00215398	0.0497856
cg00671600	II		20	61792443	F					chr20:61788160-61788669	S_Shelf		1084	-0.296184	0.74365	0.0727251	4.64793e-05	0.00630588
cg00672214	II		8	1132883	R					chr8:1132761-1132983	Island	8:1120059-1120618	1085	-0.280657	0.755287	0.0897922	0.00177425	0.0446568
cg00672633	II		6	7481682	F							6:7426565-7426833	1085	-0.290606	0.74781	0.0864126	0.000770982	0.0279573
cg00672802	II		1	226296871	F					chr1:226297287-226298586	N_Shore		1085	-0.185352	0.830811	0.0604431	0.00216536	0.0499307
cg00673344	II		3	156807691	F					chr3:156806688-156807069	S_Shore		1085	-0.388275	0.678226	0.118656	0.0010669	0.0336502
cg00674220	II		13	27610741	F								1084	-0.206983	0.813033	0.0610456	0.000697316	0.0264115
cg00676085	II		12	52991945	R		KRT72;KRT72;KRT72	NM_080747;NM_001146225;NM_001146226	Body;Body;Body	chr12:52994772-52995312	N_Shelf		1085	-0.338919	0.71254	0.0931133	0.000272792	0.0158963
cg00676536	II		2	41924253	R					chr2:41924592-41924949	N_Shore		1085	-0.20635	0.813548	0.0643379	0.00133991	0.0382293
cg00676801	II		2	191876673	R		STAT1;STAT1	NM_139266;NM_007315	5'UTR;5'UTR	chr2:191878608-191879253	N_Shore		1084	-0.438004	0.645323	0.107252	4.42884e-05	0.0061681
cg00677236	I	Grn	2	64068971	R		UGP2;UGP2	NM_006759;NM_001001521	TSS200;5'UTR	chr2:64067892-64068906	S_Shore	2:63921361-63922587	1081	-0.639348	0.527637	0.176562	0.000293349	0.016521
cg00677866	II		20	61051685	R		GATA5	NM_080473	TSS1500	chr20:61049361-61051897	Island	20:60483279-60485311	1085	0.376619	1.45735	0.0961538	8.97188e-05	0.00880859
cg00683984	II		7	45615337	F		ADCY1	NM_021116	Body	chr7:45613386-45615504	Island	7:45579703-45582029	1085	0.546412	1.72704	0.14264	0.000127773	0.0105498
cg00686197	II		6	31733619	F	rs707936	C6orf27	NM_025258	Body				1084	-0.283608	0.753062	0.0905958	0.00174522	0.0442627
cg00692462	II		1	4773089	F		AJAP1;AJAP1	NM_018836;NM_001042478	Body;Body	chr1:4771652-4772545	S_Shore		1085	-0.350033	0.704665	0.111643	0.00171687	0.0438751
cg00695712	I	Red	10	44882135	R					chr10:44879714-44882391	Island	10:44202107-44202606	1084	0.363216	1.43795	0.0943961	0.00011919	0.0102083
cg00698916	II		6	13767628	R					chr6:13769486-13770188	N_Shore		1084	-0.357986	0.699083	0.110219	0.00116238	0.0353427
cg00706913	II		1	3330139	F		PRDM16;PRDM16	NM_022114;NM_199454	Body;Body	chr1:3331040-3331279	N_Shore		1085	-0.401387	0.669391	0.107627	0.000191927	0.0131243
cg00706966	II		12	54965787	F	rs11170974	PDE1B;PDE1B	NM_001165975;NM_000924	Body;Body				1084	-0.285937	0.75131	0.0794813	0.00032125	0.0173209
cg00709652	II		3	100673784	R		ABI3BP	NM_015429	Body				1085	-0.31088	0.732802	0.0879628	0.000408971	0.0197979
cg00709979	I	Grn	16	85866348	R					chr16:85863381-85863601	S_Shelf	16:84423831-84423971	1083	-0.222259	0.800708	0.0675813	0.00100627	0.0325332
cg00710196	II		17	36870572	F		MLLT6	NM_005937	Body				1085	-0.310796	0.732863	0.0988486	0.00166563	0.0431751
cg00711496	I	Grn	19	50191497	R		C19orf76;PRMT1;PRMT1;PRMT1	NM_001101340;NM_198318;NM_198319;NM_001536	TSS1500;Body;Body;Body	chr19:50191330-50191559	Island		1084	-0.413852	0.661099	0.100829	4.05211e-05	0.00590316
cg00712390	I	Grn	17	79373624	F		BAHCC1	NM_001080519	1stExon	chr17:79366806-79374742	Island	17:76987424-76988811	1085	0.232222	1.2614	0.0732913	0.00153236	0.0412424
cg00714725	I	Red	10	94825576	R		CYP26C1	NM_183374	Body	chr10:94825546-94826320	Island	10:94815537-94816305	1085	0.386166	1.47133	0.0914804	2.42902e-05	0.00454796
cg00714740	II		19	22715575	F	rs3907573				chr19:22715263-22715576	Island	19:22507104-22507416	1084	0.405759	1.50044	0.117629	0.000561648	0.0234818
cg00718883	II		8	26493115	R		DPYSL2	NM_001386	Body				1084	-0.356244	0.700302	0.11574	0.00208425	0.0488208
cg00723017	I	Red	8	124953650	F		FER1L6	NM_001039112	5'UTR				1084	-0.51983	0.594622	0.141581	0.000241037	0.014825
cg00723907	I	Grn	2	242434877	F	rs35602166	STK25	NM_006374	3'UTR			2:242083550-242084118	1084	-0.687388	0.502888	0.171444	6.08728e-05	0.00727994
cg00731411	II		2	71127576	F	rs13004912	VAX2	NM_012476	TSS200	chr2:71126720-71129209	Island	2:70980170-70981569	1081	0.424369	1.52863	0.123614	0.000596891	0.0243178
cg00733493	II		7	45126655	F		NACAD	NM_001146334	Body	chr7:45127979-45128263	N_Shore		1085	-0.323066	0.723926	0.0716458	6.50708e-06	0.00230507
cg00734666	II		3	47454929	R		PTPN23	NM_015466	3'UTR				1085	-0.387977	0.678428	0.120523	0.00128581	0.037429
cg00736681	II		8	134546052	R		ST3GAL1;ST3GAL1	NM_003033;NM_173344	5'UTR;5'UTR				1085	-0.206617	0.813331	0.0665961	0.00191865	0.0465752
cg00738869	II		3	138552648	R					chr3:138553159-138554078	N_Shore		1085	-0.56046	0.570946	0.177789	0.00161944	0.0424923
cg00741836	I	Grn	20	53092233	F		DOK5	NM_018431	TSS200	chr20:53091733-53092993	Island	20:52525175-52526604	1085	0.227525	1.25549	0.0616086	0.000221563	0.0142086
cg00741986	II		4	2748332	R		TNIP2;TNIP2	NM_024309;NM_001161527	Body;Body				1085	-0.384836	0.680562	0.0939614	4.20927e-05	0.00600769
cg00742851	II		3	3843342	F	rs80275656	LRRN1	NM_020873	5'UTR	chr3:3840513-3842772	S_Shore		1085	-0.270311	0.763142	0.0679001	6.86256e-05	0.00770839
cg00746981	II		1	156721141	F		HDGF;HDGF;HDGF	NM_001126050;NM_004494;NM_001126051	Body;1stExon;Body	chr1:156720747-156722069	Island	1:154987237-154988831	1083	0.224921	1.25222	0.0646129	0.00049944	0.0220755
cg00747944	II		16	54972845	F					chr16:54970301-54972846	Island	16:53530217-53530732	1085	0.292296	1.3395	0.0820082	0.000364927	0.018602
cg00748373	I	Grn	16	68676741	F	rs62055321	CDH3	NM_001793	TSS1500	chr16:68676450-68676843	Island	16:67233826-67234436	1085	0.289175	1.33533	0.084281	0.000601183	0.024427
cg00749672	II		7	26437192	F	rs68126141				chr7:26437727-26438715	N_Shore		1085	-0.404529	0.667291	0.119536	0.000713938	0.026764
cg00750917	II		8	139507782	R		FAM135B	NM_015912	5'UTR	chr8:139508795-139509774	N_Shore		1085	-0.469427	0.625361	0.120255	9.4769e-05	0.00907096
cg00754430	II		21	38118338	R		SIM2	NM_005069	Body	chr21:38119793-38120742	N_Shore		1077	-0.245263	0.782499	0.0581103	2.4361e-05	0.00455597
cg00755751	II		14	64677007	R		SYNE2;SYNE2	NM_182914;NM_015180	Body;Body			14:63746485-63746761	1085	-0.20515	0.814525	0.062422	0.00101439	0.0326912
cg00758229	II		3	25469148	F		RARB;RARB	NM_000965;NM_016152	TSS1500;TSS1500				1085	0.284817	1.32952	0.0908125	0.00171086	0.0438131
cg00765127	II		8	22959168	R		TNFRSF10C	NM_003841	TSS1500	chr8:22960384-22960927	N_Shore		1085	-0.251256	0.777823	0.0597231	2.58761e-05	0.00471913
cg00765233	II		2	235877260	F		SH3BP4	NM_014521	5'UTR				1085	-0.227152	0.7968	0.0698419	0.00114448	0.0350115
cg00765783	I	Red	16	12996587	F		SHISA9;SHISA9	NM_001145204;NM_001145205	Body;Body	chr16:12994574-12997690	Island	16:12902034-12904773	1082	0.483156	1.62118	0.0871009	2.90468e-08	0.000179117
cg00765830	II		1	76080294	F					chr1:76080454-76080808	N_Shore		1085	0.351943	1.42183	0.0939617	0.00017996	0.012698
cg00766146	II		1	2248719	R					chr1:2249315-2249634	N_Shore		1085	-0.227811	0.796275	0.065738	0.000529376	0.0227843
cg00770316	II		2	146509846	F								1085	-0.243703	0.78372	0.0664388	0.000244371	0.0149459
cg00770998	I	Grn	14	61119707	F					chr14:61123613-61124613	N_Shelf	14:60189282-60189501	1085	0.314555	1.36965	0.0979966	0.00132799	0.0380456
cg00774006	II		3	128740906	F		CCDC48	NM_024768	Body				1085	-0.304171	0.737735	0.0778583	9.3557e-05	0.00900089
cg00774149	I	Red	3	52255721	F	rs5743845	TLR9	NM_017442	Body	chr3:52255365-52255763	Island	3:52230406-52230803	1085	-0.269909	0.763449	0.0696671	0.000106946	0.00966716
cg00774437	II		12	7939674	R								1085	-0.44835	0.638681	0.11407	8.47741e-05	0.00855255
cg00776166	II		8	613548	F					chr8:615143-615352	N_Shore		1081	-0.223802	0.799473	0.065745	0.00066383	0.0257394
cg00776786	II		17	54674059	R					chr17:54674158-54674366	N_Shore	17:52028022-52029438	1085	0.313991	1.36888	0.0753975	3.12069e-05	0.00519909
cg00777627	I	Grn	6	166075755	F		PDE10A;PDE10A	NM_006661;NM_001130690	TSS200;TSS200	chr6:166073882-166077752	Island	6:165993888-165998209	1084	0.377223	1.45823	0.0941322	6.13956e-05	0.00730852
cg00778190	II		1	95068029	R								1084	0.22981	1.25836	0.0658794	0.000486021	0.0217217
cg00780520	II		8	128808554	F		PVT1	NR_003367	Body	chr8:128806081-128806899	S_Shore		1085	-0.220674	0.801978	0.0694833	0.00149361	0.0406671
cg00782275	II		20	32579442	R					chr20:32580799-32582502	N_Shore		1085	-0.228684	0.79558	0.0702924	0.00114065	0.0349538
cg00782828	II		1	54940382	R					chr1:54940346-54940753	Island		1085	0.429041	1.53578	0.109059	8.35399e-05	0.00849689
cg00785042	II		16	58538323	R		NDRG4;NDRG4;NDRG4	NM_020465;NM_022910;NM_001130487	Body;Body;Body	chr16:58535040-58535596	S_Shelf		1084	-0.219091	0.803248	0.0627685	0.000482177	0.0216297
cg00787780	II		6	64151745	R								1085	-0.358859	0.698473	0.101763	0.000421247	0.0200983
cg00788170	II		1	227921688	R		SNAP47;LOC100130093;JMJD4;JMJD4;LOC100130093	NM_053052;NR_024485;NM_023007;NM_001161465;NR_024486	TSS1500;Body;Body;Body;Body	chr1:227922643-227923431	N_Shore	1:225988307-225988401	1084	-0.327874	0.720454	0.076074	1.63302e-05	0.00374485
cg00789528	II		20	42543034	F	rs7274481	TOX2	NM_001098797	TSS1500	chr20:42543097-42545137	N_Shore		1085	-0.689419	0.501868	0.186501	0.000218503	0.0141079
cg00790255	II		3	194032074	R		LOC100131551	NR_024480	TSS1500	chr3:194033392-194033697	N_Shore		1085	-0.310167	0.733325	0.0925827	0.000807658	0.0287113
cg00790916	II		22	42080705	F		NHP2L1	NM_001003796	Body	chr22:42084641-42085014	N_Shelf		1085	-0.236226	0.789602	0.0660645	0.000349309	0.0181511
cg00791074	II		6	151186169	F	rs73615070	MTHFD1L	NM_015440	TSS1500	chr6:151186747-151188112	N_Shore		1085	-0.481022	0.618151	0.147889	0.00114359	0.0349938
cg00791190	I	Red	22	50223573	R					chr22:50221335-50221593	S_Shore		1083	-0.218123	0.804027	0.0638988	0.000641198	0.0252729
cg00791548	II		2	30966534	R		CAPN13	NM_144575	Body				1085	-0.352105	0.703207	0.0961335	0.000249606	0.0150983
cg00792184	II		14	73355148	R		DPF3	NM_012074	Body	chr14:73358789-73360934	N_Shelf		1085	-0.296442	0.743459	0.0670346	9.76902e-06	0.00286861
cg00792513	I	Red	6	100066698	R					chr6:100066405-100067277	Island	6:100173127-100173998	1084	0.396842	1.48712	0.110829	0.000342729	0.0179689
cg00795000	II		14	75423131	F		PGF	NM_002632	TSS1500	chr14:75422068-75422507	S_Shore	14:74492837-74492885	1084	-0.33292	0.716827	0.0811329	4.07133e-05	0.00591775
cg00812438	I	Red	12	127940086	R					chr12:127940451-127940907	N_Shore	12:126505983-126506860	1085	0.390163	1.47722	0.10556	0.000218901	0.0141214
cg00812578	II		6	31625701	F		APOM	NM_019101	Body	chr6:31628338-31628658	N_Shelf		1085	-0.279089	0.756473	0.0776066	0.000322894	0.0173659
cg00812611	II		7	150440426	F		GIMAP5	NM_018384	3'UTR				1085	-0.324235	0.72308	0.103334	0.00170254	0.043694
cg00815644	II		7	28205577	R		JAZF1	NM_175061	Body				1085	-0.229013	0.795318	0.0595843	0.000121283	0.0102954
cg00817377	II		7	73441057	F		ELN;ELN;ELN;ELN;ELN	NM_001081752;NM_000501;NM_001081754;NM_001081753;NM_001081755	TSS1500;TSS1500;TSS1500;TSS1500;TSS1500				1085	-0.514129	0.598021	0.155813	0.000968061	0.0318357
cg00819338	II		3	133646065	R					chr3:133646094-133646650	N_Shore		1085	-0.410269	0.663471	0.13233	0.00193298	0.0467376
cg00820919	II		2	43863839	F	rs9309103	PLEKHH2	NM_172069	TSS1500	chr2:43864322-43864956	N_Shore		1085	0.27246	1.31319	0.0846909	0.00129489	0.0375799
cg00824141	I	Grn	2	106015518	F		FHL2;FHL2;FHL2;FHL2;FHL2;FHL2;FHL2	NM_001039492;NM_201557;NM_001039492;NM_001450;NM_001450;NM_201555;NM_201555	1stExon;5'UTR;5'UTR;1stExon;5'UTR;5'UTR;1stExon	chr2:106014878-106015884	Island	2:105381311-105382817	1085	0.192692	1.21251	0.0419131	4.27769e-06	0.0018585
cg00825951	II		1	44871429	F	rs61769112	RNF220	NM_018150	5'UTR	chr1:44871109-44874047	Island	1:44643471-44644699	1085	0.272806	1.31365	0.0828144	0.000987064	0.0321568
cg00826855	II		2	242175569	F		HDLBP;HDLBP	NM_203346;NM_005336	Body;Body	chr2:242179276-242179510	N_Shelf	2:241824075-241824377	1085	-0.38844	0.678114	0.0963765	5.56721e-05	0.0069425
cg00827382	II		2	134180028	R		NCKAP5;NCKAP5	NM_207363;NM_207481	Body;Body				1085	-0.432541	0.648858	0.12985	0.000865109	0.0298714
cg00827895	II		6	36805384	R		CPNE5	NM_020939	Body	chr6:36806881-36807217	N_Shore		1073	-0.30029	0.740603	0.0853061	0.000431297	0.0203384
cg00829858	II		2	179148245	F		OSBPL6	NM_032523	5'UTR				1084	-0.28586	0.751368	0.0923412	0.00196353	0.0471736
cg00830444	II		16	1455735	F		UNKL	NM_001037125	Body	chr16:1458143-1458435	N_Shelf	16:1395704-1395816	1085	-0.237806	0.788356	0.075958	0.00174358	0.0442439
cg00831247	II		2	74780268	F		LOXL3	NM_032603	5'UTR	chr2:74781494-74782685	N_Shore		1085	-0.313345	0.730998	0.087342	0.000333788	0.0177085
cg00831735	II		8	124215033	F		FAM83A;FAM83A;LOC100131726	NM_032899;NM_207006;NR_024479	Body;Body;TSS200				1083	-0.294016	0.745265	0.0894499	0.00101286	0.0326712
cg00832567	I	Red	19	1281113	R					chr19:1280712-1281170	Island	19:1231713-1232455	1084	-0.24758	0.780688	0.075423	0.00102874	0.0329191
cg00833364	II		1	179079780	R		ABL2;ABL2;ABL2;ABL2;ABL2;ABL2;ABL2;ABL2;ABL2	NM_001168238;NM_005158;NM_001168239;NM_001168237;NM_001136001;NM_001168236;NM_007314;NM_001100108;NM_001136000	Body;Body;Body;Body;3'UTR;Body;Body;Body;Body				1085	-0.322772	0.724139	0.0886106	0.000269906	0.0157956
cg00833614	II		1	46958049	R	rs77890609				chr1:46954793-46957121	S_Shore		1085	0.442937	1.55727	0.13042	0.000683183	0.0261337
cg00833989	II		4	93226245	F		GRID2	NM_001510	Body	chr4:93226348-93227007	N_Shore		1085	0.235713	1.26581	0.0617898	0.000136315	0.010907
cg00835745	II		15	79722776	R					chr15:79724099-79725643	N_Shore		1080	-0.558773	0.57191	0.162808	0.000598957	0.0243628
cg00836940	II		14	36402334	F								1082	-0.225314	0.798265	0.0610867	0.000225638	0.0143428
cg00838415	II		19	47253604	R		FKRP;FKRP	NM_001039885;NM_024301	5'UTR;5'UTR	chr19:47248749-47249948	S_Shelf		1084	-0.32901	0.719636	0.0818248	5.79754e-05	0.00711115
cg00838919	II		1	180201891	R		LHX4	NM_033343	Body	chr1:180198119-180204975	Island		1085	0.382004	1.46522	0.114939	0.000888867	0.0302944
cg00841001	II		3	48230393	F		CDC25A;CDC25A	NM_201567;NM_001789	TSS1500;TSS1500	chr3:48229077-48230285	S_Shore		1085	-0.448756	0.638422	0.14478	0.00193795	0.0468013
cg00842259	II		7	42004866	F	rs35448119	GLI3	NM_000168	Body	chr7:42005067-42006121	N_Shore	7:41971296-41972703	1085	-0.366564	0.693112	0.0915459	6.22396e-05	0.00735063
cg00842549	II		17	46651920	F		HOXB3	NM_002146	TSS200	chr17:46654053-46654369	N_Shelf		1085	-0.503913	0.604162	0.133875	0.000167182	0.0121886
cg00846400	II		22	36425210	R		RBM9;RBM9	NM_001082578;NM_001082579	TSS1500;TSS1500	chr22:36424219-36425303	Island	22:34754065-34755313	1085	0.347662	1.41575	0.112926	0.00207919	0.0487324
cg00846554	II		6	12748001	F		PHACTR1	NM_030948	Body	chr6:12749877-12750499	N_Shore		1085	-0.491849	0.611495	0.14797	0.000887439	0.0302595
cg00846988	II		10	135234735	F	rs7904626	SPRN	NM_001012508	3'UTR	chr10:135236687-135238237	N_Shore		1085	-0.310509	0.733074	0.0832524	0.000191684	0.0131196
cg00848167	I	Red	15	89921898	F		LOC254559	NR_015411	Body	chr15:89920793-89922768	Island	15:87721814-87723857	1085	0.402706	1.49587	0.100598	6.25077e-05	0.00735445
cg00848461	II		5	176732093	F	rs56997225	PRELID1;RAB24;RAB24	NM_013237;NM_130781;NM_001031677	Body;TSS1500;TSS1500	chr5:176730031-176731130	S_Shore		1085	-0.340849	0.711166	0.109651	0.00188045	0.0460902
cg00849365	II		16	5074999	F		NAGPA	NM_016256	3'UTR				1085	-0.441944	0.642786	0.109017	5.03729e-05	0.00655777
cg00850193	II		10	102849349	F		TLX1NB	NM_001085398	Body				1085	-0.285704	0.751485	0.0904649	0.00158762	0.0420323
cg00851389	I	Grn	16	56669681	F					chr16:56669037-56669727	Island	16:55226549-55227199	1084	0.28334	1.32756	0.09053	0.00174929	0.0443339
cg00851830	II		14	100201016	F					chr14:100204040-100204262	N_Shelf		1085	-0.381321	0.682959	0.0897334	2.14261e-05	0.00429241
cg00852675	I	Grn	7	150105086	F		LOC728743	NR_027237	Body	chr7:150104704-150105530	Island	7:149735646-149736429	1085	-0.2772	0.757903	0.0518919	9.19868e-08	0.000313699
cg00853979	II		1	32681368	R		DCDC2B	NM_001099434	Body				1085	-0.502579	0.604968	0.162416	0.00197216	0.0472875
cg00854166	II		7	100318718	R		EPO	NM_000799	Body	chr7:100318106-100318684	S_Shore		1085	0.243922	1.27624	0.0699991	0.000492803	0.0218991
cg00854314	II		15	89180799	F		ISG20	NM_002201	TSS1500				1085	-0.304661	0.737373	0.076107	6.25267e-05	0.00735477
cg00855483	II		6	99279699	F					chr6:99279317-99283842	Island	6:99386039-99386744	1084	0.212753	1.23708	0.0613441	0.000523986	0.0226194
cg00857182	II		10	104179024	F		PSD;FBXL15	NM_002779;NM_024326	TSS200;TSS1500	chr10:104178528-104179548	Island	10:104168519-104170284	1085	0.260441	1.2975	0.0800228	0.00113559	0.0348627
cg00857536	II		10	50298306	R		C10orf72	NM_001031746	Body				1085	-0.356171	0.700353	0.0881092	5.29116e-05	0.00675891
cg00858855	II		6	28554964	F		SCAND3;SCAND3	NM_052923;NM_052923	1stExon;5'UTR	chr6:28554863-28555124	Island	6:28662767-28663420	1085	0.301625	1.35205	0.0764762	8.0121e-05	0.00828552
cg00859112	II		14	99736559	F	rs79309026	BCL11B;BCL11B	NM_022898;NM_138576	Body;Body	chr14:99736040-99737584	Island		1084	0.158446	1.17169	0.0468167	0.000713358	0.0267468
cg00859858	II		1	37944257	R		ZC3H12A	NM_025079	Body	chr1:37939723-37940650	S_Shelf		1083	-0.441675	0.642958	0.123444	0.000346305	0.0180701
cg00863716	II		10	5061094	F		AKR1C2;AKR1C2	NM_205845;NM_001354	TSS1500;TSS1500				1085	-0.264503	0.767588	0.0697786	0.000150285	0.0115381
cg00865429	II		4	10592777	F		CLNK	NM_052964	Body				1085	-0.267759	0.765092	0.0759348	0.000421621	0.0201008
cg00867018	II		3	128268051	R								1076	-0.704486	0.494363	0.169562	3.25673e-05	0.00530404
cg00871055	II		19	46732220	R		IGFL1	NM_198541	TSS1500				1085	-0.444281	0.641285	0.128063	0.00052193	0.02258
cg00872865	II		3	112770545	R								1085	-0.36988	0.690817	0.107062	0.000550646	0.0232638
cg00873811	II		16	56654264	F					chr16:56650981-56651384	S_Shelf		1085	-0.375108	0.687215	0.106189	0.000411727	0.0198732
cg00874891	II		5	134361983	R					chr5:134363092-134365146	N_Shore		1085	-0.214478	0.806962	0.0667329	0.00130907	0.0377796
cg00875382	II		4	103542236	R								1085	-0.230177	0.794393	0.0590254	9.63444e-05	0.00916499
cg00876267	II		9	139588516	F					chr9:139589028-139589256	N_Shore		1085	-0.295802	0.743934	0.0871123	0.00068467	0.0261614
cg00877887	II		15	45406654	F		DUOXA2;DUOX2;DUOXA2	NM_207581;NM_014080;NM_207581	1stExon;TSS1500;5'UTR	chr15:45406467-45406882	Island	15:43193760-43194159	1085	0.348305	1.41666	0.104988	0.000908066	0.0306609
cg00878533	II		1	2848864	R					chr1:2850665-2850873	N_Shore		1085	-0.400446	0.670021	0.129304	0.00195529	0.0470522
cg00880872	II		9	124887818	F					chr9:124888949-124889382	N_Shore		1085	-0.2988	0.741708	0.0698561	1.89122e-05	0.00403205
cg00881010	II		1	160336712	F		NHLH1	NM_005598	TSS200	chr1:160340604-160340843	N_Shelf		1085	-0.31507	0.729738	0.0753167	2.87347e-05	0.00497886
cg00882451	II		16	21222863	F		ZP2	NM_003460	1stExon				1085	-0.298796	0.74171	0.0728651	4.1194e-05	0.00594349
cg00887112	II		2	202644572	R		ALS2;ALS2	NM_001135745;NM_020919	5'UTR;5'UTR	chr2:202645387-202646155	N_Shore		1085	-0.445457	0.640531	0.136049	0.00105942	0.0334904
cg00887508	II		13	22425573	F								1084	-0.273234	0.760915	0.0797696	0.000614143	0.02471
cg00889398	II		13	28502089	F					chr13:28501859-28502090	Island	13:27399623-27400211	1085	0.371543	1.44997	0.0944987	8.43391e-05	0.00852969
cg00895836	II		13	25643450	R					chr13:25643112-25643562	Island	13:24541037-24541833	1085	-0.400561	0.669944	0.0742294	6.8047e-08	0.000277936
cg00896068	II		13	114940637	F								1085	-0.297774	0.742469	0.0938681	0.0015126	0.0409592
cg00899790	II		5	153990595	F					chr5:153989957-153990598	Island	5:153970162-153970791	1085	-0.629065	0.53309	0.185647	0.000702766	0.0265419
cg00899907	II		6	31765567	F		LSM2	NM_021177	Body	chr6:31763240-31763905	S_Shore		1085	-0.619773	0.538067	0.197484	0.00169907	0.043645
cg00901843	II		1	228548644	F		OBSCN;OBSCN	NM_052843;NM_001098623	3'UTR;Body	chr1:228548077-228548330	S_Shore		1085	-0.377988	0.685238	0.089586	2.45084e-05	0.00456836
cg00902104	II		10	124901908	R					chr10:124901907-124902617	Island	10:124891898-124893407	1084	0.355682	1.42715	0.0937584	0.000148477	0.0114822
cg00904273	II		16	717621	R		RHOT2;WDR90	NM_138769;NM_145294	TSS1500;3'UTR	chr16:717931-719064	N_Shore	16:657544-657709	1084	-0.217451	0.804567	0.0694455	0.0017407	0.0442003
cg00908631	II		1	51433616	R		CDKN2C	NM_001262	TSS1500	chr1:51433762-51435505	N_Shore		1084	-0.421257	0.656222	0.127871	0.000986367	0.0321498
cg00910067	II		19	33717545	R		SLC7A10	NM_019849	TSS1500	chr19:33717512-33717930	Island	19:38408153-38410079	1085	0.368526	1.4456	0.105321	0.000466898	0.021249
cg00912772	II		12	95594566	R		FGD6	NM_018351	Body				1085	-0.301995	0.739342	0.0655279	4.05288e-06	0.00179427
cg00916179	II		2	43992805	R		PLEKHH2	NM_172069	3'UTR				1085	-0.509622	0.600723	0.124739	4.39811e-05	0.00613664
cg00919971	I	Red	7	1286149	R					chr7:1286022-1287658	Island	7:1252575-1253074	1084	0.206235	1.22904	0.0666969	0.00198734	0.0475331
cg00920938	II		8	22036412	F		BMP1;BMP1;BMP1	NM_006128;NM_006129;NM_001199	Body;Body;Body	chr8:22034373-22034772	S_Shore		1084	-0.266728	0.765881	0.0841119	0.0015186	0.0410351
cg00921219	II		12	131455513	F		GPR133	NM_198827	Body			12:130021466-130021583	1085	-0.278144	0.757187	0.0842749	0.000965324	0.0317824
cg00924143	I	Grn	12	114881676	F					chr12:114881649-114881937	Island	12:113366049-113366577	1084	0.401293	1.49375	0.107996	0.000202561	0.0135463
cg00925244	II		2	86148800	R								1085	-0.396914	0.672392	0.127723	0.00188594	0.0461839
cg00927035	II		11	45825445	R		SLC35C1;SLC35C1;SLC35C1	NM_001145266;NM_018389;NM_001145265	TSS200;TSS1500;TSS200	chr11:45825615-45826872	N_Shore	11:45782021-45783553	1085	-0.39475	0.673849	0.116417	0.000696811	0.0264017
cg00928816	II		10	63809098	F		ARID5B	NM_032199	Body				1084	-0.389868	0.677146	0.11846	0.000997827	0.0323425
cg00929871	II		21	44905245	F					chr21:44904961-44905259	Island	21:43729440-43729715	1085	-0.194408	0.823322	0.0633032	0.00213301	0.0494865
cg00933182	II		17	43298345	R		FMNL1	NM_005892	TSS1500	chr17:43298725-43299640	N_Shore		1085	-0.553601	0.574876	0.146545	0.000158286	0.0118497
cg00933210	II		16	3233117	F					chr16:3232835-3234048	Island	16:3172615-3174366	1085	0.205305	1.2279	0.063797	0.00129047	0.0374903
cg00933224	II		2	54085310	R		GPR75;LOC100302652	NM_006794;NM_001164165	5'UTR;Body	chr2:54086776-54087266	N_Shore		1084	-0.505479	0.603217	0.152678	0.000930492	0.0311083
cg00933542	II		6	150070202	R		PCMT1	NM_005389	TSS1500	chr6:150070513-150071285	N_Shore		1085	-0.525762	0.591105	0.144943	0.00028633	0.0162955
cg00933859	II		7	33534876	F		BBS9;BBS9;BBS9;BBS9	NM_001033604;NM_014451;NM_198428;NM_001033605	Body;Body;Body;Body				1085	-0.337977	0.713212	0.0817373	3.55084e-05	0.00554239
cg00935717	II		8	40432238	F		ZMAT4;ZMAT4	NM_024645;NM_001135731	Body;Body				1085	-0.358427	0.698775	0.0966926	0.000209837	0.0138017
cg00936722	II		7	101713	F	rs7811358							1085	-0.318882	0.726961	0.0811561	8.52127e-05	0.00856054
cg00940433	II		1	200144354	F		NR5A2;NR5A2	NM_003822;NM_205860	3'UTR;3'UTR				1085	-0.245529	0.782291	0.0782666	0.0017064	0.043739
cg00940941	II		8	120257063	F	rs17787689	MAL2	NM_052886	3'UTR				1085	-0.224394	0.799	0.0656776	0.00063409	0.0251096
cg00941900	II		14	101357601	R								1085	-0.263261	0.768542	0.0798144	0.000972345	0.0318935
cg00942552	II		3	193775686	F	rs13315650				chr3:193776091-193776308	N_Shore		1085	-0.460102	0.631219	0.13353	0.000569632	0.0237031
cg00944304	II		15	40738072	F		BAHD1	NM_014952	5'UTR	chr15:40732929-40734697	S_Shelf		1085	-0.436183	0.646499	0.12531	0.000499867	0.0220819
cg00947319	II		17	47005597	F		UBE2Z	NM_023079	3'UTR				1085	-0.289467	0.748662	0.0706083	4.13834e-05	0.00595762
cg00949661	II		20	50214496	F		ATP9A	NM_006045	3'UTR				1084	-0.293618	0.745561	0.0804581	0.000262923	0.0155486
cg00950381	I	Grn	17	74272364	R		QRICH2	NM_032134	Body				1083	-0.320651	0.725676	0.0878429	0.000261953	0.0155251
cg00950398	I	Red	14	37051863	F		NKX2-8	NM_014360	TSS200	chr14:37052537-37052838	N_Shore	14:36119680-36121860	1085	0.264858	1.30325	0.0807092	0.0010321	0.0329812
cg00950497	II		10	116393423	F	rs75120071	ABLIM1;ABLIM1;ABLIM1	NM_001003408;NM_001003407;NM_002313	Body;Body;Body	chr10:116391466-116391827	S_Shore		1085	-0.554609	0.574296	0.122562	6.03584e-06	0.0022271
cg00952322	II		22	41763266	R		TEF	NM_001145398	TSS200				1085	0.272669	1.31346	0.0838231	0.00114232	0.034974
cg00954633	II		1	7621849	F		CAMTA1	NM_015215	Body				1084	-0.294835	0.744655	0.0846066	0.000492556	0.0218924
cg00955482	II		18	712737	F		ENOSF1;ENOSF1;ENOSF1	NM_017512;NM_001126123;NM_202758	TSS200;TSS200;TSS1500	chr18:712232-713086	Island	18:702233-703072	1085	0.275637	1.31737	0.0839731	0.00102914	0.0329191
cg00957901	II		4	41614842	R		LIMCH1;LIMCH1;LIMCH1;LIMCH1;LIMCH1	NM_001112720;NM_014988;NM_001112718;NM_001112717;NM_001112719	TSS200;Body;Body;Body;TSS200				1085	-0.420786	0.656531	0.134895	0.0018125	0.0451649
cg00960147	II		1	117052153	R								1085	-0.295455	0.744193	0.0670201	1.04111e-05	0.00294201
cg00960260	I	Grn	8	6693367	R		XKR5	NM_207411	TSS1500	chr8:6691833-6693135	S_Shore	8:6679244-6680790	1085	0.208838	1.23225	0.055677	0.000176211	0.012547
cg00960305	I	Grn	20	22558297	R		C20orf56	NR_001558	Body	chr20:22557517-22559240	Island	20:22505382-22507240	1085	0.342919	1.40905	0.0950349	0.000308152	0.0169328
cg00960906	II		5	31769846	F								1085	-0.32596	0.721834	0.0991205	0.00100713	0.0325529
cg00962740	II		1	243507532	F		SDCCAG8	NM_006642	Body				1085	-0.326678	0.721316	0.0721704	5.99732e-06	0.002222
cg00962793	II		14	104852641	F	rs10139072						14:103923686-103923876	1084	-0.268058	0.764863	0.0868413	0.0020235	0.0480096
cg00963675	II		10	64572581	R		EGR2;EGR2;EGR2;EGR2	NM_000399;NM_001136178;NM_001136177;NM_001136179	3'UTR;3'UTR;3'UTR;3'UTR	chr10:64573171-64573486	N_Shore		1085	-0.233828	0.791498	0.0675721	0.000539331	0.0230383
cg00966099	II		4	184718401	F	rs10023958				chr4:184718263-184719754	Island	4:184955227-184956929	1083	0.253364	1.28835	0.0734593	0.000562572	0.0235095
cg00966255	II		16	10479562	F					chr16:10479686-10480254	N_Shore		1085	-0.343791	0.709077	0.0844646	4.69662e-05	0.00634706
cg00966482	II		6	11111926	F		HERV-FRD;LOC221710;HERV-FRD	NM_207582;NM_001135575;NM_207582	1stExon;Body;5'UTR				1085	-0.58736	0.555792	0.12821	4.62264e-06	0.0019455
cg00966522	II		4	6734722	R								1084	-0.384656	0.680685	0.0964526	6.66241e-05	0.00759078
cg00967809	II		1	115829419	F		NGF	NM_002506	5'UTR				1085	-0.302103	0.739262	0.077424	9.54277e-05	0.00911585
cg00968538	II		5	1254426	F	rs34742644	TERT;TERT	NM_198255;NM_198253	Body;Body	chr5:1253737-1253951	S_Shore	5:1307304-1307949	1085	-0.254746	0.775113	0.0787162	0.00121105	0.0361153
cg00969087	II		1	116710331	F					chr1:116710157-116710546	Island	1:116511728-116512802	1085	-0.483535	0.6166	0.131634	0.000239406	0.0147772
cg00970057	II		1	42272694	R		HIVEP3;HIVEP3	NM_024503;NM_001127714	5'UTR;5'UTR				1085	-0.385373	0.680197	0.0928298	3.30458e-05	0.00534713
cg00971034	II		14	101311744	F	rs7153819	MEG3;MEG3;MEG3	NR_003531;NR_003530;NR_002766	Body;Body;Body			14:100381482-100381737	1085	-0.267489	0.765299	0.0800694	0.000835626	0.0292892
cg00972313	I	Grn	10	1531243	F	rs12777506	ADARB2	NM_018702	Body			10:1520976-1521286	1080	-0.399464	0.670679	0.109931	0.000279298	0.0161049
cg00974941	I	Grn	7	48075316	R		C7orf57	NM_001100159	5'UTR	chr7:48074838-48075985	Island	7:48041364-48042510	1084	0.201415	1.22313	0.0640301	0.00165731	0.043052
cg00975971	II		5	14744206	R		ANKH	NM_054027	Body				1085	-0.246069	0.781869	0.0785997	0.00174417	0.0442475
cg00977903	II		1	43317191	R		ZNF691	NM_015911	Body				1085	-0.268469	0.764549	0.0830428	0.00122541	0.0363869
cg00978203	II		1	26096954	R		MAN1C1	NM_020379	Body	chr1:26097904-26098107	N_Shore		1084	-0.172064	0.841925	0.0537942	0.00138116	0.0389168
cg00979695	II		7	138363322	F	rs59281720	SVOPL	NM_001139456	Body				1085	-0.289656	0.748521	0.0926528	0.00177049	0.0446115
cg00980904	II		3	50373735	R		RASSF1;RASSF1;RASSF1;RASSF1	NM_170713;NM_170714;NM_007182;NM_170712	Body;Body;Body;5'UTR	chr3:50374264-50375629	N_Shore		1085	-0.305179	0.736991	0.0758207	5.69735e-05	0.00705182
cg00981837	I	Red	5	33936262	F		RXFP3	NM_016568	TSS1500	chr5:33936168-33938309	Island	5:33971926-33974929	1084	0.293166	1.34067	0.0718104	4.45533e-05	0.00618627
cg00982312	II		16	7354422	F		A2BP1;A2BP1;A2BP1	NM_001142334;NM_001142333;NM_018723	Body;Body;Body	chr16:7354333-7354608	Island	16:7294335-7294663	1085	0.274402	1.31574	0.0813048	0.0007382	0.0272681
cg00983437	II		20	592164	R		TCF15	NM_004609	TSS1500	chr20:590222-591222	S_Shore		1085	0.228711	1.25698	0.0598391	0.00013232	0.0107479
cg00983803	II		1	48575902	F		SKINTL	NR_026749	Body				1085	-0.271111	0.762532	0.0705254	0.000120966	0.0102781
cg00984474	I	Red	5	7850922	F		C5orf49	NM_001089584	Body	chr5:7850957-7851413	N_Shore	5:7903707-7904645	1083	0.232592	1.26187	0.0542445	1.80414e-05	0.00393671
cg00984696	II		3	124128381	F		KALRN;KALRN	NM_001024660;NM_003947	Body;Body				1083	-0.539325	0.583142	0.0972232	2.90144e-08	0.000179117
cg00985983	II		22	30728510	R		SF3A1;SF3A1	NM_005877;NM_001005409	3'UTR;3'UTR				1085	-0.381859	0.682591	0.107203	0.000368005	0.0186848
cg00986910	II		3	55450569	F								1085	-0.418475	0.65805	0.0820229	3.3621e-07	0.000535958
cg00987015	II		11	62688751	F		CHRM1;CHRM1	NM_000738;NM_000738	5'UTR;1stExon	chr11:62690974-62691488	N_Shelf		1084	-0.283075	0.753463	0.0862386	0.00102905	0.0329191
cg00987044	II		10	17156754	R		CUBN	NM_001081	Body				1082	-0.264272	0.767764	0.0811115	0.00112146	0.0346438
cg00987534	II		7	73207968	R								1085	-0.330496	0.718567	0.0999558	0.000944949	0.031367
cg00988247	II		3	169378758	F	rs78536931	MECOM	NM_004991	Body	chr3:169379437-169381056	N_Shore	3:170861344-170861536	1085	0.256967	1.293	0.0753506	0.000648956	0.0254425
cg00988577	II		6	32978548	R		HLA-DOA	NM_002119	TSS1500	chr6:32975684-32975926	S_Shelf		1085	-0.276318	0.758572	0.0586152	2.42791e-06	0.00138507
cg00988641	II		6	33273965	R		TAPBP;TAPBP;TAPBP	NM_172209;NM_003190;NM_172208	Body;Body;Body				1083	-0.247943	0.780404	0.0665115	0.000193142	0.0131596
cg00989229	II		16	85989874	F	rs4843874						16:84547226-84547376	1085	-0.19417	0.823518	0.0585532	0.000912755	0.0307592
cg00991794	I	Red	6	125284212	R		STL	NR_026876	TSS200	chr6:125283124-125284389	Island	6:125324640-125326266	1084	0.258783	1.29535	0.0841705	0.00210845	0.0491369
cg00992103	II		19	2434927	R		LMNB2	NM_032737	Body	chr19:2432847-2435203	Island	19:2383790-2386373	1085	-0.280782	0.755193	0.0742648	0.000156309	0.0117664
cg00994984	II		13	113973528	R		LAMP1	NM_005561	Body	chr13:113975893-113976139	N_Shelf	13:113021505-113021681	1085	-0.296253	0.743599	0.0786055	0.000163996	0.0120666
cg01003211	II		7	1472830	F					chr7:1473871-1474218	N_Shore		1085	-0.350455	0.704368	0.0839401	2.97912e-05	0.00508171
cg01003666	II		7	139929429	R					chr7:139930065-139930356	N_Shore		1085	-0.403712	0.667836	0.118821	0.000679687	0.0260615
cg01003859	II		2	108925617	F		SULT1C2;SULT1C2	NM_176825;NM_001056	3'UTR;3'UTR				1085	-0.233867	0.791467	0.0664108	0.000429077	0.0202776
cg01004918	II		1	2731370	R							1:2720572-2721281	1085	-0.345717	0.707713	0.112216	0.00206442	0.0485752
cg01007894	II		9	135957353	R		CELP	NR_001275	TSS1500				1085	-0.671886	0.510744	0.170935	8.47148e-05	0.00854848
cg01008680	II		22	39687344	R					chr22:39688128-39688349	N_Shore		1085	-0.3475	0.706452	0.106073	0.00105277	0.0333622
cg01011757	II		2	233416425	F		TIGD1;EIF4E2	NM_145702;NM_004846	TSS1500;Body	chr2:233415005-233415811	S_Shore		1080	-0.233427	0.791816	0.0683557	0.000638091	0.0251876
cg01012242	II		7	140043078	F		SLC37A3;SLC37A3	NM_207113;NM_032295	Body;Body				1085	-0.331942	0.717529	0.10175	0.00110496	0.0343514
cg01013054	II		17	74011254	F		EVPL	NM_001988	Body	chr17:74010977-74011255	Island	17:71522625-71523273	1084	-0.305214	0.736966	0.0982337	0.00188987	0.0462329
cg01014190	II		2	51254021	R		NRXN1;NRXN1	NM_004801;NM_001135659	Body;Body	chr2:51254522-51255498	N_Shore		1084	-0.190377	0.826647	0.0610087	0.0018055	0.045078
cg01021484	II		1	173379803	R								1084	-0.24821	0.780196	0.0770341	0.00127264	0.0372343
cg01022611	II		3	127636435	F					chr3:127633993-127634588	S_Shore		1085	-0.386802	0.679226	0.106274	0.00027298	0.0159011
cg01024141	II		22	17090136	R		psiTPTE22	NR_001591	Body	chr22:17090455-17091224	N_Shore		1084	-0.655055	0.519413	0.182602	0.000334074	0.0177153
cg01024247	II		7	5535740	F		MIR589;FBXL18	NR_030318;NM_024963	TSS200;Body	chr7:5534384-5534766	S_Shore		1085	-0.330694	0.718425	0.0903738	0.000253018	0.0151962
cg01024473	II		1	32664981	F		CCDC28B	NM_024296	TSS1500	chr1:32666231-32666460	N_Shore		1082	-0.357194	0.699637	0.11564	0.00200941	0.047824
cg01027405	II		5	35860337	R		IL7R	NM_002185	Body				1085	-0.287349	0.75025	0.0872293	0.000987084	0.0321568
cg01027858	II		3	112407713	F								1084	-0.259528	0.771416	0.0764673	0.000688868	0.0262461
cg01028796	II		9	95525261	F		BICD2;BICD2	NM_015250;NM_001003800	Body;Body	chr9:95526459-95527825	N_Shore		1084	-0.273299	0.760865	0.0848407	0.00127602	0.0372863
cg01032398	II		19	45408121	F		APOE	NM_000041	TSS1500	chr19:45411720-45412600	N_Shelf		1085	-0.375488	0.686954	0.112475	0.000842613	0.0294241
cg01033419	II		6	56387378	R		DST;DST;DST;DST;DST	NM_015548;NM_001144770;NM_183380;NM_001144771;NM_001144769	Body;Body;Body;Body;Body				1085	-0.254052	0.775652	0.0789324	0.00128818	0.0374576
cg01039498	II		12	53190173	R		KRT3	NM_057088	TSS1500				1084	-0.26052	0.77065	0.0824761	0.00158454	0.0419978
cg01039573	II		19	457696	R		SHC2	NM_012435	Body	chr19:457800-462256	N_Shore	19:408668-409902	1085	-0.353457	0.702257	0.102752	0.000581908	0.0239748
cg01040850	II		1	181002669	F		MR1	NM_001531	TSS1500				1085	-0.25584	0.774266	0.076256	0.000793599	0.0284286
cg01041256	II		15	27125580	F		GABRA5;GABRA5	NM_001165037;NM_000810	Body;Body	chr15:27128249-27128935	N_Shelf		1084	-0.285555	0.751597	0.0857118	0.00086357	0.0298457
cg01043019	I	Red	6	127440510	F		RSPO3	NM_032784	Body	chr6:127439265-127441072	Island	6:127482099-127484129	1085	0.18541	1.20371	0.0513556	0.000305827	0.0168589
cg01044025	II		3	151613372	R								1085	0.392116	1.48011	0.0945151	3.34346e-05	0.00537373
cg01051310	I	Grn	1	228194443	F		WNT3A	NM_033131	TSS1500	chr1:228194096-228196512	Island	1:226260690-226261915	1083	0.188958	1.20799	0.0503039	0.000172427	0.0124012
cg01051524	II		2	106415145	F		NCK2;NCK2	NM_003581;NM_001004722	5'UTR;5'UTR				1085	-1.12288	0.325341	0.252235	8.51867e-06	0.00265562
cg01052879	I	Red	20	61809830	F		MIR124-3	NR_029670	TSS200	chr20:61806254-61810867	Island	20:61276758-61281296	1084	0.29866	1.34805	0.0721303	3.46464e-05	0.00547571
cg01054110	I	Red	12	125002332	F		NCOR2;NCOR2	NM_006312;NM_001077261	5'UTR;5'UTR	chr12:125002006-125002433	Island	12:123567923-123568665	1084	-0.520502	0.594222	0.160704	0.00119998	0.0359399
cg01054938	II		17	48712923	R		ABCC3;ABCC3	NM_001144070;NM_003786	Body;Body	chr17:48712050-48712705	S_Shore		1084	-0.323466	0.723637	0.0877207	0.000226512	0.0143522
cg01055462	II		12	21590246	R		PYROXD1	NM_024854	TSS1500	chr12:21590469-21590785	N_Shore		1084	-0.320573	0.725733	0.101165	0.00153062	0.0412067
cg01060444	II		10	88100354	R		GRID1	NM_017551	Body				1084	-0.289291	0.748794	0.09142	0.00155393	0.041573
cg01060471	II		10	103911733	F	rs7074912	NOLC1	NM_004741	TSS200	chr10:103911696-103912546	Island		1085	-0.537614	0.58414	0.146044	0.000232166	0.0145578
cg01063509	II		1	20502234	R		PLA2G2C	NM_001105572	TSS1500				1084	-0.287714	0.749976	0.0746121	0.000115195	0.0100515
cg01065003	II		18	24130839	R		KCTD1;KCTD1	NM_198991;NM_001136205	5'UTR;TSS1500	chr18:24126780-24131138	Island	18:22384365-22385136	1085	0.249952	1.28396	0.073803	0.000707279	0.0266364
cg01065697	II		1	3320738	F		PRDM16;PRDM16	NM_022114;NM_199454	Body;Body	chr1:3321269-3322310	N_Shore	1:3310484-3310728	1084	-0.219861	0.80263	0.0658269	0.000837812	0.0293293
cg01065806	II		5	174162907	F					chr5:174162366-174162843	S_Shore	5:174094979-174095616	1083	0.293454	1.34105	0.0943115	0.00186112	0.0458162
cg01070209	I	Grn	12	119419331	F	rs67119535	SRRM4	NM_194286	TSS200	chr12:119419105-119419810	Island	12:117903449-117904335	1084	0.238916	1.26987	0.0563022	2.20098e-05	0.00435255
cg01075002	II		6	155450882	F		TIAM2	NM_012454	Body			6:155492472-155492750	1085	-0.306135	0.736287	0.0817905	0.000181899	0.0127683
cg01075271	II		14	38080314	R					chr14:38080239-38080678	Island	14:37149968-37150429	1085	0.335261	1.3983	0.094563	0.000392068	0.0193563
cg01076485	I	Red	3	171618318	F							3:173100951-173101049	1085	-0.29317	0.745896	0.0879454	0.000857481	0.0297151
cg01078582	II		21	42212601	F		DSCAM	NM_001389	Body	chr21:42213510-42213946	N_Shore		1085	-0.32972	0.719125	0.0706246	3.03214e-06	0.0015494
cg01079599	II		14	59295181	F							14:58364817-58365010	1084	-0.440367	0.6438	0.106939	3.82281e-05	0.00575602
cg01080407	II		9	139302769	R		SDCCAG3;SDCCAG3;SDCCAG3	NM_001039708;NM_001039707;NM_006643	Body;Body;Body	chr9:139304467-139305795	N_Shore		1085	-0.212472	0.808583	0.0605582	0.000450546	0.0208335
cg01082299	II		6	31431969	R		HCP5	NM_006674	3'UTR				1084	-0.533006	0.586838	0.106983	6.28859e-07	0.000709722
cg01084270	II		5	35904569	F	rs1833907	CAPSL;CAPSL	NM_144647;NM_001042625	3'UTR;3'UTR				1085	-0.209966	0.810612	0.0617216	0.000669394	0.0258562
cg01087195	II		13	27843690	F		RASL11A	NM_206827	TSS1500	chr13:27844658-27845525	N_Shore		1084	-0.419221	0.657559	0.124767	0.000779365	0.0281233
cg01088404	II		12	48214523	F		HDAC7;HDAC7	NM_001098416;NM_015401	TSS1500;TSS1500	chr12:48213109-48214188	S_Shore		1085	-0.38521	0.680307	0.109411	0.000430289	0.0203088
cg01088410	I	Red	5	170739179	R					chr5:170735169-170739863	Island	5:170671784-170672531	1085	0.316316	1.37206	0.0748314	2.36779e-05	0.00450305
cg01094108	II		7	42005385	R		GLI3	NM_000168	Body	chr7:42005067-42006121	Island	7:41971296-41972703	1085	-0.302063	0.739292	0.0829011	0.000268798	0.0157656
cg01094114	II		6	106652991	F		ATG5	NM_004849	Body				1085	-0.317949	0.72764	0.0654842	1.20176e-06	0.000952663
cg01096886	I	Red	12	132042682	F					chr12:132045105-132045384	N_Shelf		1085	-0.282701	0.753745	0.0778277	0.000280798	0.0161549
cg01097180	I	Grn	16	3225044	R					chr16:3225354-3225594	N_Shore	16:3164998-3165194	1085	0.338616	1.403	0.0960352	0.000421963	0.0201068
cg01100068	II		1	58715747	F	rs576103	DAB1	NM_021080	5'UTR	chr1:58715272-58716095	Island	1:58487757-58488858	1085	0.208014	1.23123	0.0672525	0.00198121	0.0474413
cg01103911	II		2	29044463	F		SPDYA;SPDYA;SPDYA	NM_182756;NM_001008779;NM_001142634	Body;Body;Body				1076	-0.53258	0.587089	0.173052	0.00208699	0.0488622
cg01104549	II		1	201479959	R					chr1:201475885-201476516	S_Shelf		1085	-0.176958	0.837815	0.0550526	0.00130743	0.037742
cg01107872	II		10	133982031	R		JAKMIP3	NM_001105521	3'UTR			10:133831986-133834732	1085	-0.399556	0.670618	0.107458	0.000200601	0.0134638
cg01109219	II		2	33660754	R		RASGRP3	NM_170672	TSS1500				1085	-0.313453	0.730919	0.0960118	0.00109568	0.0341948
cg01109227	II		6	35480779	F		TULP1	NM_003322	TSS200	chr6:35479388-35479678	S_Shore		1085	-0.366878	0.692894	0.106798	0.000591974	0.0241944
cg01110356	II		6	27357008	F		ZNF391	NM_001076781	5'UTR	chr6:27356492-27357020	Island	6:27464337-27464988	1085	0.16048	1.17407	0.050482	0.00147808	0.0404157
cg01111358	I	Grn	18	55102627	R		ONECUT2	NM_004852	TSS1500	chr18:55102427-55102708	Island	18:53253135-53255255	1083	0.359782	1.43302	0.0778936	3.85788e-06	0.00174713
cg01120391	I	Grn	11	69924147	F		ANO1	NM_018043	TSS1500	chr11:69924338-69925197	N_Shore	11:69601573-69601879	1085	0.250255	1.28435	0.0613248	4.48793e-05	0.00620855
cg01120953	II		5	149643466	R		CAMK2A;CAMK2A	NM_015981;NM_171825	Body;Body				1084	-0.343179	0.709511	0.0860451	6.6532e-05	0.00758667
cg01121127	I	Grn	6	84140785	R	rs28372716	ME1	NM_002395	TSS200	chr6:84140412-84140998	Island	6:84197138-84198078	1084	0.356143	1.42781	0.0970994	0.000244631	0.0149459
cg01121180	II		19	51302454	F	rs3833237	C19orf48;SNORD88B;C19orf48	NM_199249;NR_003068;NM_199250	5'UTR;TSS200;5'UTR				1084	-0.252916	0.776533	0.0776876	0.0011317	0.0348016
cg01124530	II		1	204344861	R					chr1:204346732-204347430	N_Shore		1085	-0.309787	0.733603	0.0995506	0.00185914	0.0457948
cg01126567	I	Grn	16	20085047	R		GPR139;GPR139	NM_001002911;NM_001002911	1stExon;5'UTR	chr16:20084707-20085305	Island	16:19992011-19993543	1083	0.417667	1.51841	0.110219	0.000150986	0.0115571
cg01127300	II		22	38614796	F					chr22:38610335-38610828	S_Shelf		1085	-0.579882	0.559964	0.154467	0.000173973	0.0124431
cg01128109	II		1	89989507	F	rs359921	LRRC8B	NM_001134476	TSS1500	chr1:89989810-89990986	N_Shore		1085	-0.354207	0.70173	0.104315	0.000684931	0.0261647
cg01128642	I	Red	2	19558808	F	rs45571641	OSR1	NM_145260	TSS1500	chr2:19555789-19558403	S_Shore	2:19418959-19422361	1085	0.182295	1.19997	0.052675	0.000538679	0.0230262
cg01132484	II		3	176916496	R		TBL1XR1	NM_024665	TSS1500	chr3:176915511-176915854	S_Shore		1085	-0.406186	0.666186	0.131719	0.00204412	0.0482777
cg01133433	II		8	50822195	R					chr8:50822270-50822860	N_Shore		1085	0.368524	1.4456	0.0758804	1.19391e-06	0.000952663
cg01135754	II		16	54318044	R		IRX3	NM_024336	Body	chr16:54317821-54324604	Island	16:52875131-52878032	1085	0.337777	1.40183	0.0890239	0.000148105	0.0114582
cg01138448	II		15	45028595	F		TRIM69;TRIM69;TRIM69;TRIM69	NM_080745;NM_182985;NM_182985;NM_080745	5'UTR;1stExon;5'UTR;1stExon				1081	-0.340067	0.711722	0.108888	0.0017896	0.0448661
cg01140247	II		10	77784369	R		C10orf11	NM_032024	Body				1084	-0.309388	0.733896	0.0862203	0.000332788	0.0176748
cg01141413	II		4	1764152	F					chr4:1765009-1765508	N_Shore		1084	-0.540215	0.582623	0.14762	0.000252705	0.0151942
cg01141721	II		20	36010619	F	rs3078007	SRC;SRC	NM_198291;NM_005417	5'UTR;5'UTR	chr20:36012595-36013439	N_Shore		1085	-0.345988	0.707521	0.108694	0.00145694	0.040111
cg01142438	II		5	178489987	R		ZNF354C	NM_014594	Body	chr5:178487146-178487921	S_Shelf		1085	-0.207022	0.813002	0.0588485	0.000435001	0.0204424
cg01142596	II		16	68680250	R		CDH3	NM_001793	Body	chr16:68678686-68680149	S_Shore		1085	0.379762	1.46194	0.121654	0.00179833	0.0449863
cg01143547	I	Red	6	41903527	R		CCND3;CCND3;CCND3;CCND3	NM_001760;NM_001136126;NM_001136125;NM_001136017	3'UTR;3'UTR;3'UTR;3'UTR				1085	-0.352857	0.702677	0.0912136	0.000109519	0.0097972
cg01144693	II		1	85359106	F		LPAR3	NM_012152	TSS1500	chr1:85358359-85359187	Island	1:85130915-85131775	1085	0.184081	1.20211	0.0589861	0.00180385	0.0450568
cg01145026	II		22	50484121	F		TTLL8	NM_001080447	Body	chr22:50483350-50483579	S_Shore		1085	-0.325176	0.7224	0.104413	0.00184371	0.0456146
cg01152408	II		6	41496060	F								1085	-0.611919	0.542309	0.154587	7.54518e-05	0.00805813
cg01153442	II		12	20705789	F		PDE3A	NM_000921	Body	chr12:20704525-20706004	Island	12:20595684-20597264	1084	-0.371536	0.689674	0.076389	1.15188e-06	0.000946216
cg01154355	II		5	124043109	R		ZNF608	NM_020747	Body				1085	-0.245655	0.782192	0.0719225	0.00063654	0.0251551
cg01155058	I	Grn	16	69166466	F		CHTF8;CHTF8;CHTF8;CIRH1A;CHTF8;CHTF8;CHTF8	NM_001040144;NM_001039690;NR_033227;NM_032830;NM_001040146;NM_001040144;NM_001039690	1stExon;5'UTR;Body;TSS200;TSS1500;5'UTR;1stExon	chr16:69166352-69166908	Island	16:67723358-67724409	1078	-0.577258	0.561436	0.185852	0.00189633	0.0462964
cg01156844	II		15	85520317	R					chr15:85523512-85525865	N_Shelf		1085	-0.254115	0.775603	0.0686994	0.000216505	0.0140292
cg01157470	II		6	170562328	F	rs71779657				chr6:170564873-170565152	N_Shelf	6:170404195-170404769	1085	0.937536	2.55368	0.272391	0.000577698	0.0238844
cg01168865	I	Red	14	37641261	R		SLC25A21;SLC25A21;LOC100129794	NM_030631;NM_001171170;NR_033240	Body;Body;Body	chr14:37641232-37641879	Island	14:36710942-36711630	1085	0.419881	1.52178	0.110834	0.000151639	0.0115841
cg01172234	II		7	157403114	F		PTPRN2;PTPRN2;PTPRN2	NM_002847;NM_130842;NM_130843	Body;Body;Body	chr7:157405009-157406608	N_Shore		1083	-0.314817	0.729922	0.0826963	0.000140714	0.0110972
cg01174276	II		19	39805850	R		LRFN1	NM_020862	1stExon	chr19:39804621-39805954	Island	19:44496495-44497794	1085	-0.394909	0.673741	0.0897709	1.08711e-05	0.00300778
cg01175220	II		20	30617892	R		C20orf160	NM_080625	3'UTR	chr20:30618793-30619138	N_Shore		1083	-0.234152	0.791241	0.0608557	0.00011925	0.0102106
cg01175610	II		12	12224246	R		BCL2L14;BCL2L14;BCL2L14	NM_138723;NM_138722;NM_030766	5'UTR;TSS200;TSS200				1085	-0.367953	0.69215	0.109425	0.000772084	0.0279814
cg01175767	II		1	112283245	R		C1orf183;C1orf183	NM_198926;NM_019099	Body;TSS1500	chr1:112281052-112283277	Island	1:112084289-112084800	1085	0.27647	1.31847	0.0720333	0.000123995	0.0104078
cg01178188	II		11	61523045	R		C11orf9;C11orf9;DKFZP434K028	NM_013279;NM_001127392;NR_026882	Body;Body;Body	chr11:61519741-61519972	S_Shelf		1085	-0.236689	0.789237	0.0725355	0.00110209	0.0343073
cg01178601	II		11	34208754	R		ABTB2	NM_145804	Body				1085	-0.330833	0.718325	0.0993017	0.000863515	0.0298457
cg01178703	II		1	12066560	R		MFN2;MFN2	NM_014874;NM_001127660	Body;Body				1084	-0.262666	0.768998	0.0585846	7.34162e-06	0.00246098
cg01180628	II		3	5023394	F		BHLHE40	NM_003670	Body	chr3:5024760-5024967	N_Shore		1085	-0.387126	0.679006	0.109325	0.000398539	0.0195451
cg01181485	II		4	153454027	R		FBXW7	NM_033632	5'UTR	chr4:153456108-153457843	N_Shelf		1084	-0.224581	0.798851	0.0645704	0.000505029	0.0221804
cg01182048	II		10	71005638	F		HKDC1	NM_025130	Body	chr10:71008272-71008478	N_Shelf		1085	-0.389963	0.677082	0.106564	0.000252771	0.0151942
cg01185573	II		3	135432551	R								1085	-0.341027	0.71104	0.10513	0.00117916	0.0355815
cg01185921	II		10	116444463	R		ABLIM1;ABLIM1	NM_001003407;NM_001003408	TSS200;TSS200				1084	-0.630452	0.532351	0.152821	3.70045e-05	0.00566656
cg01186212	II		10	62110162	F	rs4948407	ANK3	NM_020987	Body				1084	-0.37002	0.69072	0.108444	0.000644669	0.0253451
cg01188235	II		15	62535090	R								1085	-0.365993	0.693508	0.102924	0.000376605	0.0189356
cg01189011	II		4	153894792	R		FHDC1	NM_033393	Body	chr4:153897051-153897360	N_Shelf		1083	-0.27429	0.760112	0.083478	0.00101703	0.03273
cg01189072	I	Grn	1	1610660	F		CDK11B;CDK11B;CDK11B;CDK11B;CDK11B;LOC728661;CDK11B	NM_033493;NM_033489;NM_033486;NM_033488;NM_033492;NM_001110781;NM_033487	Body;Body;Body;Body;Body;5'UTR;5'UTR	chr1:1607898-1608243	S_Shelf		1083	-0.205808	0.81399	0.0659822	0.00181381	0.0451822
cg01190276	II		3	24284272	F		THRB;THRB;THRB	NM_000461;NM_001128176;NM_001128177	5'UTR;5'UTR;5'UTR				1085	-0.266116	0.76635	0.0856012	0.00187856	0.0460635
cg01190566	II		19	47363949	F					chr19:47363357-47364477	Island	19:52054945-52056689	1085	-0.662484	0.515569	0.210005	0.0016071	0.042314
cg01190666	II		20	62204908	R	rs6011905	PRIC285	NM_001037335	5'UTR	chr20:62205585-62205887	N_Shore		1085	-0.359172	0.698255	0.0906903	7.48186e-05	0.00802669
cg01192572	II		2	234372854	R		DGKD;DGKD	NM_152879;NM_003648	Body;Body	chr2:234369786-234370099	S_Shelf	2:234037469-234037663	1085	-0.249152	0.779462	0.0742965	0.000798032	0.0285178
cg01192900	II		11	111383668	F		MIR34B;BTG4;MIR34C	NR_029839;NM_017589;NR_029840	Body;TSS1500;TSS1500	chr11:111383168-111383892	Island	11:110888351-110889102	1085	0.330119	1.39113	0.0762419	1.49187e-05	0.0035793
cg01196079	II		1	3201858	F		PRDM16;PRDM16	NM_022114;NM_199454	Body;Body	chr1:3203765-3204453	N_Shore		1085	-0.374014	0.687967	0.0936094	6.45651e-05	0.00747643
cg01197871	I	Red	16	89323411	F					chr16:89323280-89323661	Island	16:87850703-87851594	1085	0.196779	1.21748	0.0588333	0.000823746	0.0290319
cg01198491	II		12	24642841	R		SOX5	NM_152989	5'UTR				1085	-0.241864	0.785163	0.0764339	0.00155424	0.0415789
cg01199327	I	Grn	11	44626750	R		CD82;CD82	NM_001024844;NM_002231	Body;Body			11:44583272-44583394	1062	-0.320485	0.725797	0.0717694	7.98906e-06	0.00257431
cg01201215	II		5	151137430	F		ATOX1	NM_004045	Body	chr5:151137992-151138418	N_Shore		1084	-0.298831	0.741685	0.0836427	0.000353306	0.0182535
cg01205058	II		6	167508191	R					chr6:167507434-167507730	S_Shore	6:167428160-167428217	1085	-0.275352	0.759305	0.07194	0.000129437	0.0106248
cg01205087	II		2	47008202	R								1085	-0.377878	0.685314	0.112797	0.000807955	0.0287196
cg01205267	II		13	47126300	R		LRCH1;LRCH1;LRCH1	NM_001164213;NM_015116;NM_001164211	TSS1500;TSS1500;TSS1500	chr13:47126970-47128706	N_Shore	13:46024229-46024476	1085	-0.596683	0.550635	0.104168	1.01583e-08	0.000106165
cg01206944	I	Grn	15	26076321	R		ATP10A	NM_024490	Body				1083	-0.284646	0.752281	0.065741	1.49245e-05	0.0035793
cg01208566	II		14	56587633	F	rs367379	PELI2	NM_021255	Body	chr14:56585042-56586234	S_Shore		1085	-0.467635	0.626482	0.143849	0.00115054	0.0351205
cg01209023	II		11	61733046	R		FTH1	NM_002032	Body	chr11:61734760-61735932	N_Shore		1084	-0.579624	0.560109	0.167813	0.000552357	0.0233033
cg01212562	II		21	46868092	R		COL18A1	NM_130445	Body				1085	-0.388357	0.67817	0.104625	0.000205722	0.0136447
cg01213645	II		7	43562162	R		HECW1	NM_015052	Body				1085	-0.228629	0.795624	0.0722699	0.0015586	0.0416521
cg01215976	II		22	24203986	F	rs73158775	SLC2A11;SLC2A11;SLC2A11	NM_001024938;NM_030807;NM_001024939	Body;Body;Body	chr22:24199058-24200206	S_Shelf		1083	-0.207727	0.812428	0.0637723	0.00112467	0.0346738
cg01218206	II		11	116933977	R		SIK3	NM_025164	Body				1085	-0.412478	0.662008	0.111339	0.000211642	0.0138614
cg01223499	II		14	93107823	F		RIN3	NM_024832	Body	chr14:93106259-93106465	S_Shore		1085	-0.256796	0.773526	0.0663465	0.0001086	0.00975589
cg01223697	II		10	31984239	F								1085	-0.228942	0.795374	0.0717522	0.00141911	0.0394976
cg01227827	I	Grn	10	99609926	F		GOLGA7B	NM_001010917	TSS200	chr10:99609425-99610116	Island	10:99599416-99600106	1085	0.178364	1.19526	0.0553372	0.00126754	0.0371502
cg01228685	II		8	145031536	R		PLEC1;PLEC1	NM_000445;NM_201378	Body;Body	chr8:145027911-145028352	S_Shelf		1085	-0.211425	0.80943	0.0656861	0.00128765	0.0374541
cg01230796	II		6	25652698	F		SCGN	NM_006998	1stExon	chr6:25652380-25652709	Island	6:25760360-25760750	1085	0.324291	1.38305	0.081285	6.61964e-05	0.00755936
cg01232121	II		8	58177661	F	rs67705655				chr8:58172076-58173863	S_Shelf		1084	-0.331913	0.717549	0.0763232	1.3689e-05	0.00341964
cg01234044	II		7	1277585	R					chr7:1269165-1282864	Island	7:1244014-1244112	1085	0.247486	1.2808	0.0721679	0.000605109	0.0245213
cg01234420	II		22	46453808	F		LOC150381	NR_027034	Body	chr22:46457095-46458028	N_Shelf		1085	-0.498877	0.607212	0.0962016	2.15156e-07	0.000448396
cg01235473	I	Grn	20	22549124	R		C20orf56	NR_001558	Body	chr20:22548967-22549720	Island	20:22496403-22497720	1085	0.396571	1.48672	0.114519	0.000534349	0.0229195
cg01238639	II		4	117624749	R					chr4:117626556-117627110	N_Shore		1085	-0.379275	0.684358	0.102502	0.000215457	0.0139861
cg01242903	II		12	89744877	R		DUSP6;DUSP6	NM_001946;NM_022652	Body;Body	chr12:89745168-89748144	N_Shore	12:88268602-88269138	1085	0.284035	1.32848	0.0790163	0.000324848	0.0174299
cg01243513	II		12	58003151	R		DTX3;GEFT	NM_178502;NM_001111270	3'UTR;TSS1500	chr12:58003880-58004249	N_Shore		1085	-0.380051	0.683827	0.110534	0.000585378	0.0240276
cg01243823	II		16	50732212	R		NOD2	NM_022162	Body				1085	-0.772076	0.462053	0.195259	7.68194e-05	0.0081099
cg01244944	I	Red	4	187645118	F	rs2276929	FAT1	NM_005245	TSS200	chr4:187644319-187648253	Island	4:187881314-187882275	1085	0.472542	1.60407	0.120343	8.61468e-05	0.00861956
cg01245721	II		6	30594037	F		MRPS18B;C6orf134	NM_014046;NM_024909	3'UTR;TSS1500				1084	-0.455689	0.634011	0.0996106	4.76886e-06	0.00197128
cg01247522	I	Red	8	140716991	F					chr8:140714585-140718259	Island	8:140783782-140786303	1085	0.183927	1.20193	0.0587982	0.00175935	0.044466
cg01250845	II		11	82708076	F		RAB30	NM_014488	Body				1085	-0.20719	0.812865	0.0667059	0.00189622	0.0462964
cg01250938	II		11	57095887	R		SSRP1	NM_003146	Body	chr11:57091614-57092831	S_Shelf		1075	-0.443878	0.641544	0.136263	0.00112399	0.0346691
cg01251971	II		6	32185105	F		NOTCH4	NM_004557	Body				1083	-0.253325	0.776216	0.0654691	0.000109114	0.00977868
cg01254264	II		6	33205676	F								1085	-0.268954	0.764178	0.0854859	0.00165419	0.0429982
cg01254555	II		6	112575212	F	rs70940809	LAMA4;LAMA4;LAMA4;LAMA4;LAMA4	NM_002290;NM_001105207;NM_001105206;NM_001105209;NM_001105208	Body;Body;Body;Body;Body	chr6:112575091-112575483	Island	6:112681785-112682176	1085	0.313104	1.36766	0.0712271	1.10333e-05	0.00303447
cg01259220	II		7	914964	F		C7orf20	NM_015949	TSS1500	chr7:915753-916644	N_Shore		1082	-0.182805	0.832931	0.0577471	0.00154759	0.0414829
cg01260070	II		22	44602827	F		PARVG;PARVG;PARVG	NM_022141;NM_001137606;NM_001137605	3'UTR;3'UTR;3'UTR				1085	-0.256402	0.773831	0.0785907	0.00110436	0.0343447
cg01260603	II		6	156203054	R								1085	-0.266205	0.766282	0.06698	7.05589e-05	0.00781557
cg01261798	I	Red	10	134000034	R		DPYSL4	NM_006426	TSS1500	chr10:133998912-134001500	Island	10:133848411-133851458	1085	0.308654	1.36159	0.0951289	0.00117622	0.0355427
cg01262865	II		16	75282094	R		BCAR1;BCAR1;BCAR1;BCAR1;BCAR1;BCAR1;BCAR1;BCAR1;BCAR1	NM_001170718;NM_001170719;NM_001170715;NM_001170720;NM_014567;NM_001170719;NM_001170714;NM_001170716;NM_001170717	Body;5'UTR;Body;Body;Body;1stExon;Body;Body;Body	chr16:75284680-75285821	N_Shelf		1085	-0.473617	0.622746	0.154147	0.00212279	0.0493214
cg01263631	I	Red	16	88485471	R							16:87012810-87013214	1085	-0.32103	0.725401	0.0958348	0.000808614	0.0287317
cg01268763	I	Red	14	53618419	R		DDHD1;DDHD1;DDHD1	NM_001160147;NM_030637;NM_001160148	Body;Body;Body	chr14:53618865-53620039	N_Shore	14:52688161-52688216	1084	-0.73372	0.48012	0.20342	0.000309861	0.0169832
cg01269212	II		7	2582200	F	rs3735106	C7orf27	NM_152743	Body	chr7:2583206-2583542	N_Shore		1085	-0.258416	0.772274	0.078704	0.00102567	0.0328626
cg01269718	II		18	13869025	F					chr18:13868532-13869026	Island	18:13858533-13859502	1085	0.379157	1.46105	0.10301	0.000232523	0.0145672
cg01272393	II		2	103239393	R		SLC9A2	NM_003048	Body	chr2:103235376-103236554	S_Shelf		1085	-0.214934	0.806594	0.0680659	0.00158998	0.0420625
cg01273256	II		20	251829	F	rs76524831	C20orf96	NM_153269	3'UTR				1085	-0.279045	0.756506	0.0844807	0.000956349	0.0315944
cg01273384	II		20	60529758	R		MIR1257	NR_031658	TSS1500				1085	-0.440736	0.643563	0.132077	0.000846971	0.0295134
cg01279413	II		20	62030494	R					chr20:62031417-62032423	N_Shore		1085	-0.375539	0.686919	0.0902944	3.19574e-05	0.00525429
cg01279632	II		6	31760767	R		VARS	NM_006295	Body	chr6:31763240-31763905	N_Shelf		1084	-0.232133	0.792841	0.0682059	0.000665504	0.0257592
cg01283482	I	Grn	12	104443953	F		GLT8D2	NM_031302	TSS200			12:102967837-102968142	1083	0.210449	1.23423	0.0436204	1.40309e-06	0.00102866
cg01285072	II		6	32148943	R		AGER;AGER	NM_172197;NM_001136	3'UTR;Body				1085	-0.385979	0.679785	0.116845	0.000955361	0.0315769
cg01285237	II		15	97739602	F								1085	-0.485497	0.615391	0.114024	2.06393e-05	0.00421492
cg01285652	II		22	50902555	R		SBF1	NM_002972	Body	chr22:50903049-50903352	N_Shore		1084	-0.20849	0.811809	0.0615623	0.000707508	0.026638
cg01287132	I	Grn	19	4173254	R					chr19:4173153-4173483	Island	19:4123927-4124481	1081	0.297445	1.34641	0.0686423	1.46917e-05	0.00354692
cg01287218	II		3	108476278	R		RETNLB	NM_032579	TSS200				1085	-0.273233	0.760916	0.0800481	0.000641676	0.0252848
cg01288167	II		8	143535437	R					chr8:143535484-143535892	N_Shore		1085	-0.277472	0.757697	0.0825511	0.000776017	0.0280652
cg01288372	I	Grn	2	209271383	R		PTH2R	NM_005048	TSS200	chr2:209271337-209271987	Island	2:208979450-208980367	1084	0.377457	1.45857	0.116577	0.00120437	0.0360234
cg01291544	I	Red	19	4101900	R		MAP2K2	NM_030662	Body	chr19:4101771-4101973	Island	19:4052073-4052973	1085	-0.29681	0.743185	0.0890384	0.000857584	0.029716
cg01292539	II		2	241230376	F	rs11677287						2:240878887-240879148	1085	-0.279971	0.755805	0.0871095	0.00130893	0.0377778
cg01295999	II		3	174926334	R		NAALADL2	NM_207015	Body				1085	-0.330541	0.718535	0.100217	0.00097286	0.0319034
cg01296199	II		3	123752573	F					chr3:123751654-123753199	Island	3:125234090-125235889	1080	0.188154	1.20702	0.0585222	0.00130407	0.0376883
cg01296347	II		2	48276031	F								1085	-0.202629	0.816581	0.0647232	0.00174395	0.0442459
cg01297013	II		5	87957260	R		LOC645323	NR_015436	Body	chr5:87955638-87955864	S_Shore		1084	0.386768	1.47222	0.11174	0.000537529	0.0229924
cg01299119	II		19	13070604	R					chr19:13067585-13068152	S_Shelf		1057	-0.46556	0.627783	0.122961	0.00015294	0.0116363
cg01300096	II		6	33384490	R		CUTA;CUTA;CUTA;CUTA;CUTA	NM_001014433;NM_001014840;NM_015921;NM_001014838;NM_001014837	Body;Body;Body;Body;Body	chr6:33385678-33386262	N_Shore		1085	-0.309483	0.733827	0.087864	0.000427834	0.020267
cg01300684	II		4	141230118	F		SCOC	NM_032547	5'UTR				1085	-0.259806	0.771201	0.0809977	0.00133862	0.0382111
cg01301660	II		5	110886711	R								1085	-0.312733	0.731445	0.095119	0.00100972	0.0326052
cg01301935	II		16	69599904	F		NFAT5;NFAT5;NFAT5;NFAT5;NFAT5;NFAT5;NFAT5;NFAT5;NFAT5;MIR1538;NFAT5	NM_138713;NM_138714;NM_006599;NM_001113178;NM_138714;NM_001113178;NM_006599;NM_173214;NM_138713;NR_031719;NM_173214	1stExon;5'UTR;1stExon;5'UTR;1stExon;1stExon;5'UTR;5'UTR;5'UTR;TSS200;1stExon	chr16:69599437-69600736	Island	16:68156939-68158313	1085	-0.662884	0.515363	0.20617	0.00130338	0.037683
cg01305539	II		9	124328327	R		DAB2IP	NM_032552	TSS1500				1085	-0.392504	0.675364	0.09242	2.16693e-05	0.00431809
cg01308151	II		2	154333481	R					chr2:154334449-154335458	N_Shore	2:154041636-154041820	1084	0.307613	1.36017	0.0982017	0.0017335	0.0440946
cg01308409	II		13	33591937	R		KL	NM_004795	Body	chr13:33589928-33591428	S_Shore		1085	0.232353	1.26156	0.0706989	0.00101437	0.0326912
cg01309645	II		13	25643113	R					chr13:25643112-25643562	Island	13:24541037-24541833	1085	-0.331508	0.71784	0.0838679	7.72606e-05	0.0081374
cg01310482	II		7	101596140	R		CUX1;CUX1;CUX1	NM_181500;NM_181552;NM_001913	Body;Body;Body			7:101382812-101382939	1085	-0.550984	0.576382	0.151322	0.00027144	0.0158588
cg01311805	II		11	35971736	F	rs263096	LDLRAD3	NM_174902	Body				1084	-0.327483	0.720735	0.0961784	0.000661746	0.0257009
cg01312546	II		8	144552786	F		ZC3H3	NM_015117	Body	chr8:144552580-144552787	Island		1084	-0.431424	0.649583	0.103031	2.82269e-05	0.00492754
cg01313358	II		3	128841722	F		RAB43	NM_198490	TSS1500	chr3:128839934-128840633	S_Shore		1082	-0.31296	0.731279	0.0932846	0.000793938	0.0284301
cg01314743	II		7	100034753	F		C7orf47	NM_145030	TSS1500	chr7:100033262-100034253	S_Shore		1084	-0.38824	0.678249	0.119922	0.00120604	0.0360329
cg01320573	II		6	33387003	R		CUTA;CUTA;SYNGAP1;CUTA;CUTA;CUTA	NM_015921;NM_001014837;NM_006772;NM_001014838;NM_001014840;NM_001014433	TSS1500;TSS1500;TSS1500;TSS1500;TSS1500;TSS1500	chr6:33385678-33386262	S_Shore		1085	-0.275749	0.759003	0.0718751	0.000124797	0.0104446
cg01320698	II		1	9788517	F		PIK3CD	NM_005026	3'UTR	chr1:9790292-9790704	N_Shore		1084	-0.393071	0.674981	0.125615	0.00175293	0.0443783
cg01322975	II		10	118031256	R		GFRA1;GFRA1;GFRA1	NM_001145453;NM_005264;NM_145793	Body;Body;Body	chr10:118030732-118034230	Island	10:118020386-118022769	1084	0.263569	1.30157	0.0801984	0.00101457	0.0326935
cg01323993	II		19	10218292	R		SNORD105;PPAN-P2RY11;PPAN	NR_004381;NM_001040664;NM_020230	TSS200;Body;Body	chr19:10216812-10217340	S_Shore		1085	-0.268914	0.764209	0.0820369	0.00104557	0.0332334
cg01325552	II		4	187025420	R					chr4:187025732-187026873	N_Shore		1084	-0.219055	0.803277	0.0594015	0.000226286	0.0143513
cg01326610	II		4	875497	R		GAK	NM_005255	Body	chr4:875496-875896	Island	4:865263-865987	1084	-0.250337	0.778538	0.0758098	0.000959392	0.0316694
cg01328158	II		2	129248896	R					chr2:129250636-129251304	N_Shore		1085	-0.269906	0.763451	0.0802233	0.000766986	0.0278528
cg01329690	II		21	38580129	F	rs2835668	DSCR9	NR_026719	TSS1500				1085	-0.411381	0.662734	0.0933486	1.04842e-05	0.00295339
cg01330815	II		1	204652225	R		LRRN2;LRRN2	NM_006338;NM_201630	5'UTR;5'UTR	chr1:204654132-204654885	N_Shore		1084	-0.476758	0.620793	0.134601	0.000397099	0.0194978
cg01333824	II		16	89949981	F		TCF25	NM_014972	Body	chr16:89945514-89946323	S_Shelf	16:88477168-88477752	1084	-0.22531	0.798269	0.0685473	0.0010129	0.0326712
cg01334632	II		19	41036807	R		SPTBN4;SPTBN4	NM_025213;NM_020971	5'UTR;Body	chr19:41035100-41035440	S_Shore		1085	0.366077	1.44207	0.105713	0.000534297	0.0229194
cg01335087	II		22	19950166	F	rs72549343	COMT;COMT;COMT;COMT;COMT	NM_000754;NM_007310;NM_007310;NM_001135162;NM_001135161	Body;1stExon;5'UTR;Body;Body				1085	-0.248756	0.77977	0.0733526	0.000695789	0.0263868
cg01343045	II		2	112917127	R		FBLN7;FBLN7	NM_153214;NM_001128165	Body;Body	chr2:112917110-112917475	Island	2:112633598-112633928	1085	-0.176811	0.837939	0.05724	0.00200878	0.0478192
cg01343313	II		6	15736169	F								1085	-0.589898	0.554384	0.185209	0.00144737	0.0399768
cg01343424	II		10	31073383	R					chr10:31073835-31074433	N_Shore	10:31113346-31113474	1085	0.210007	1.23369	0.0628595	0.000835095	0.0292774
cg01344420	II		10	44311298	F								1085	-0.252864	0.776573	0.0708164	0.000356025	0.018335
cg01344914	II		6	30163654	R		TRIM26	NM_003449	Body				1084	-0.316722	0.728534	0.0953999	0.000900373	0.0305224
cg01345315	II		12	43945998	F	rs275604	ADAMTS20	NM_025003	TSS1500	chr12:43944719-43946285	Island	12:42230987-42232552	1085	0.456039	1.57781	0.120124	0.000146806	0.0113842
cg01345354	I	Grn	6	2892152	F		SERPINB9	NM_004155	Body	chr6:2891929-2892182	Island	6:2836929-2837165	1085	-0.339656	0.712015	0.0997796	0.000663905	0.0257394
cg01346718	II		22	38713874	R		CSNK1E;CSNK1E	NM_001894;NM_152221	5'UTR;TSS1500	chr22:38712684-38713333	S_Shore	22:37042532-37043841	1085	-0.356741	0.699954	0.112012	0.00144826	0.0399843
cg01354411	II		4	100996832	R								1085	-0.186435	0.829912	0.0554349	0.000770603	0.0279498
cg01354473	II		7	27204803	F		HOXA9	NM_152739	1stExon	chr7:27203915-27206462	Island	7:27169827-27171776	1085	0.432902	1.54173	0.0955402	5.86768e-06	0.00220485
cg01357292	II		3	42947771	R		ZNF662;ZNF662;ZNF662	NM_207404;NM_001134656;NM_001134656	5'UTR;1stExon;5'UTR	chr3:42947480-42948170	Island	3:42922485-42923120	1085	0.386465	1.47177	0.11959	0.00123108	0.0364903
cg01357429	I	Red	7	27285563	F		EVX1	NM_001989	Body	chr7:27284639-27286237	Island	7:27251202-27252750	1085	0.217627	1.24312	0.070488	0.00201893	0.0479543
cg01359532	II		15	75045126	F	rs34931285	CYP1A2	NM_000761	Body				1084	-0.358905	0.698441	0.106154	0.000722306	0.0269455
cg01364172	II		9	19228799	F					chr9:19230223-19231318	N_Shore		1084	-0.279477	0.756179	0.0796386	0.000449265	0.0207851
cg01364581	II		7	150175800	R		GIMAP8	NM_175571	3'UTR				1085	-0.407823	0.665097	0.111857	0.000266419	0.0156873
cg01366595	II		5	42952307	F	rs67697003				chr5:42951076-42952410	Island	5:42986618-42988127	1083	-0.934649	0.392724	0.273009	0.000618189	0.0247871
cg01367992	II		1	160766535	R		LY9;LY9	NM_001033667;NM_002348	Body;Body				1085	-0.297036	0.743017	0.0960808	0.00199131	0.0475795
cg01368068	II		7	78368660	F		MAGI2	NM_012301	Body				1085	-0.300554	0.740408	0.0672961	7.96423e-06	0.00257247
cg01368219	II		3	54999791	F		CACNA2D3	NM_018398	Body				1085	-0.351268	0.703795	0.110887	0.00153594	0.0412905
cg01369082	II		5	38557465	F		LIFR;LIFR	NM_001127671;NM_002310	TSS1500;5'UTR	chr5:38556222-38557563	Island	5:38591865-38593392	1084	0.194015	1.21411	0.0489705	7.43663e-05	0.00799765
cg01369413	II		11	5530544	R		UBQLN3	NM_017481	Body				1085	-0.242882	0.784364	0.070044	0.000525198	0.0226565
cg01373024	II		7	45129110	R		NACAD	NM_001146334	TSS1500	chr7:45127979-45128263	S_Shore	7:45094600-45095688	1085	0.330637	1.39185	0.0908306	0.000272477	0.0158862
cg01373819	II		15	91209329	F	rs12438266				chr15:91208319-91209026	S_Shore		1085	-0.658213	0.517776	0.131208	5.26069e-07	0.000654746
cg01378182	II		7	43288635	R		HECW1	NM_015052	Body	chr7:43288634-43288948	Island		1082	-0.476357	0.621042	0.150304	0.00152808	0.0411726
cg01379237	II		3	189983744	R								1085	-0.288652	0.749273	0.068735	2.67519e-05	0.00478256
cg01379730	II		2	171070946	F		MYO3B;MYO3B;MYO3B	NM_001083615;NM_001171642;NM_138995	Body;Body;Body				1085	-0.297187	0.742905	0.0843042	0.000423213	0.0201429
cg01380906	I	Red	2	217236999	R		4-Mar	NM_020814	TSS1500	chr2:217236025-217237129	Island	2:216945117-216945376	1083	0.141345	1.15182	0.0422416	0.000819564	0.028963
cg01381846	II		7	27204785	F		HOXA9	NM_152739	1stExon	chr7:27203915-27206462	Island	7:27169827-27171776	1085	0.397784	1.48852	0.111976	0.00038172	0.0190692
cg01382137	II		13	53423078	F	rs693209	PCDH8;PCDH8	NM_032949;NM_002590	TSS1500;TSS1500	chr13:53424941-53425995	N_Shore	13:52321038-52321264	1084	0.265979	1.30471	0.0851532	0.0017869	0.0448176
cg01383082	II		8	11323474	F		FAM167A	NM_053279	5'UTR	chr8:11323779-11324697	N_Shore		1085	-0.449289	0.638082	0.106667	2.5302e-05	0.00465461
cg01383997	II		3	126423799	F		CHCHD6	NM_032343	Body	chr3:126422888-126423609	S_Shore	3:127905329-127906627	1085	0.47024	1.60038	0.136657	0.0005795	0.0239207
cg01384495	II		8	10536539	F		C8orf74	NM_001040032	Body				1085	-0.430346	0.650284	0.101802	2.36507e-05	0.00449978
cg01386275	II		5	145717597	F		POU4F3	NM_002700	TSS1500	chr5:145718289-145720095	N_Shore		1085	0.404162	1.49805	0.118798	0.000668705	0.0258387
cg01388649	I	Red	17	46810768	R					chr17:46810609-46810945	Island	17:44165572-44165934	1085	0.291642	1.33862	0.0760139	0.0001247	0.0104397
cg01389964	II		20	37301692	F					chr20:37302813-37303388	N_Shore		1085	-0.348594	0.705679	0.0873077	6.53226e-05	0.00751579
cg01391022	II		12	122360665	R		WDR66	NM_144668	Body	chr12:122356315-122356853	S_Shelf		1084	-0.189433	0.827428	0.0532357	0.000373158	0.0188201
cg01391662	I	Grn	10	30026015	F		SVIL	NM_003174	TSS1500	chr10:30024072-30026077	Island	10:30065299-30066305	1085	0.258727	1.29528	0.0586617	1.03134e-05	0.00292727
cg01392544	I	Red	10	18429760	R		CACNB2;CACNB2;CACNB2;CACNB2;CACNB2;CACNB2;CACNB2;CACNB2;CACNB2	NM_001167945;NM_201571;NM_201572;NM_201571;NM_201593;NM_201597;NM_201596;NM_201572;NM_001167945	1stExon;1stExon;1stExon;5'UTR;1stExon;1stExon;1stExon;5'UTR;5'UTR	chr10:18429125-18430234	Island	10:18469181-18470544	1084	0.247964	1.28141	0.0670349	0.000216427	0.0140262
cg01394847	II		16	73101069	R					chr16:73099812-73100791	S_Shore	16:71657344-71658654	1085	-0.726193	0.483747	0.142367	3.38133e-07	0.000535958
cg01396655	II		1	33437190	R					chr1:33438458-33438979	N_Shore		1085	-0.28142	0.754711	0.0676399	3.17457e-05	0.00524349
cg01397679	I	Grn	20	21493101	R		NKX2-2	NM_002509	Body	chr20:21485932-21496714	Island	20:21440488-21441759	1085	0.267658	1.3069	0.0557905	1.60619e-06	0.0010955
cg01397912	II		19	55670288	R		C19orf51;TNNI3	NM_178837;NM_000363	3'UTR;TSS1500	chr19:55672023-55673212	N_Shore		1084	-0.546271	0.579105	0.155779	0.000453695	0.0209084
cg01400685	II		11	61598025	R		FADS2	NM_004265	Body	chr11:61594996-61596710	S_Shore		1085	-0.270633	0.762896	0.0751125	0.000314523	0.0171223
cg01400822	II		1	53067365	R		GPX7	NM_015696	TSS1500	chr1:53067880-53068608	N_Shore		1085	-0.220321	0.802261	0.0691295	0.00143718	0.0398004
cg01403532	II		16	2657766	F		LOC652276	NR_015441	Body	chr16:2660772-2660978	N_Shelf		1085	-0.234542	0.790933	0.0712122	0.000989247	0.0322062
cg01403948	I	Red	19	7661617	F		KIAA1543;KIAA1543	NM_020902;NM_001080429	Body;Body	chr19:7660572-7661594	S_Shore	19:7566500-7567720	1084	-0.656434	0.518698	0.212117	0.00197023	0.0472655
cg01405040	I	Red	2	176964137	R		HOXD12	NM_021193	TSS1500	chr2:176964062-176965509	Island	2:176672309-176673743	1085	0.501828	1.65174	0.114277	1.12657e-05	0.00306717
cg01405582	I	Red	6	29692365	F		HLA-F;HLA-F;HLA-F	NM_001098478;NM_001098479;NM_018950	Body;Body;Body	chr6:29691106-29692093	S_Shore		1085	-0.496354	0.608746	0.140643	0.000416849	0.0200028
cg01408363	I	Red	12	125033903	F	rs12423712						12:123599624-123600303	1072	-0.353605	0.702152	0.106456	0.000894961	0.03041
cg01408654	II		4	134070437	F		PCDH10;PCDH10	NM_020815;NM_032961	TSS200;TSS200	chr4:134069162-134070442	Island	4:134289637-134289892	1085	0.329696	1.39055	0.0885059	0.000195215	0.0132305
cg01409343	II		17	57915740	R		TMEM49	NM_030938	Body				1085	-0.378263	0.68505	0.108018	0.000462048	0.0211225
cg01409735	II		3	13521176	F		HDAC11;HDAC11	NM_001136041;NM_024827	TSS1500;TSS1500	chr3:13520912-13521319	Island	3:13495937-13497262	1085	0.17433	1.19045	0.0539337	0.00122799	0.0364297
cg01409985	II		3	133524160	R		SRPRB	NM_021203	TSS1500	chr3:133524568-133525199	N_Shore		1085	-0.42249	0.655413	0.103243	4.27304e-05	0.00605646
cg01410923	II		2	192198841	R		MYO1B;MYO1B;MYO1B	NM_001130158;NM_001161819;NM_012223	Body;Body;Body				1085	-0.391005	0.676377	0.105934	0.000223347	0.0142752
cg01412518	II		1	3456118	F		MEGF6	NM_001409	Body	chr1:3459874-3460269	N_Shelf		1083	-0.364883	0.694278	0.083927	1.3762e-05	0.00343025
cg01412907	II		1	155152367	F		TRIM46	NM_025058	Body			1:153418881-153418992	1085	-0.191133	0.826023	0.0559651	0.000637314	0.0251746
cg01413354	II		9	136017755	R		RALGDS	NM_001042368	Body	chr9:136019708-136020134	N_Shore		1085	-0.678317	0.50747	0.190547	0.000371092	0.0187688
cg01413548	II		6	11656844	F	rs7763722							1085	-0.238477	0.787827	0.0702286	0.000684484	0.0261565
cg01415995	II		11	65811095	R		GAL3ST3	NM_033036	Body	chr11:65809994-65811111	Island	11:65566571-65567680	1085	-0.269969	0.763403	0.075506	0.000349604	0.0181581
cg01417714	II		1	155223726	R		FAM189B;FAM189B	NM_198264;NM_006589	Body;Body	chr1:155224624-155225655	N_Shore		1085	-0.227438	0.796572	0.0623571	0.000264956	0.0156298
cg01419831	I	Red	2	162283705	R					chr2:162283581-162284677	Island	2:161991791-161992140	1081	0.239945	1.27118	0.0526243	5.12547e-06	0.00205089
cg01420369	II		12	6304565	F								1085	-0.322969	0.723996	0.0801438	5.58069e-05	0.00695499
cg01422243	II		10	22725309	R					chr10:22725491-22726764	N_Shore	10:22765210-22765373	1085	-0.339252	0.712303	0.101812	0.000861789	0.0298123
cg01424460	II		3	64673301	F	rs71633158	ADAMTS9	NM_182920	1stExon	chr3:64671087-64673957	Island	3:64648071-64649408	1085	0.292515	1.33979	0.0788759	0.000208451	0.0137649
cg01425718	II		1	81974159	R								1085	-0.250123	0.778705	0.0707385	0.000406416	0.0197293
cg01425762	II		16	81666633	F		CMIP;CMIP	NM_030629;NM_198390	Body;Body				1083	0.260412	1.29746	0.0825519	0.00160759	0.0423196
cg01426041	I	Red	16	85007593	F	rs8051926						16:83565006-83565161	1085	-0.274907	0.759643	0.0766724	0.000336462	0.0177853
cg01427313	II		16	89162196	F		ACSF3;ACSF3;ACSF3	NR_023316;NM_001127214;NM_174917	Body;5'UTR;5'UTR	chr16:89160018-89160706	S_Shore	16:87689623-87690015	1085	-0.248373	0.780069	0.0791533	0.00170178	0.0436878
cg01427458	I	Grn	11	133098457	F		OPCML	NM_001012393	Body			11:132603616-132603743	1085	0.437259	1.54846	0.11678	0.000180889	0.0127284
cg01429449	I	Grn	2	176936397	R					chr2:176936246-176936809	Island	2:176644547-176645189	1085	0.389574	1.47635	0.107944	0.000307318	0.0169025
cg01429844	II		12	50365827	F		AQP6	NM_001652	TSS1500				1084	-0.360749	0.697154	0.0987811	0.000260198	0.0154565
cg01431063	II		10	115860903	F	rs12783973				chr10:115860679-115861093	Island	10:115850529-115851073	1085	0.404222	1.49814	0.0946362	1.94313e-05	0.00408171
cg01433654	II		5	53605192	R		ARL15	NM_019087	Body	chr5:53605932-53606798	N_Shore		1085	-0.372804	0.6888	0.0760124	9.36577e-07	0.000865718
cg01435574	I	Red	11	129245728	R		BARX2	NM_003658	TSS200	chr11:129245108-129246395	Island	11:128750319-128751702	1085	0.241508	1.27317	0.066263	0.00026771	0.0157241
cg01439754	II		2	112293267	F	rs60683773							1085	-0.278669	0.756791	0.0743628	0.000178661	0.0126372
cg01440333	II		1	111770111	F	rs7554451	CHI3L2;CHI3L2	NM_001025197;NM_004000	TSS200;TSS200				1085	-0.278261	0.757099	0.0805474	0.000551057	0.0232747
cg01441622	II		2	210292579	F		MAP2	NM_001039538	5'UTR	chr2:210288413-210288798	S_Shelf		1084	-0.221078	0.801654	0.0640963	0.000562349	0.0235046
cg01441777	II		22	38714416	R		CSNK1E;CSNK1E	NM_001894;NM_152221	TSS1500;TSS1500	chr22:38712684-38713333	S_Shore		1085	-0.323399	0.723685	0.104919	0.00205357	0.0484169
cg01442200	II		13	99158698	F	rs77732677	STK24;STK24	NM_003576;NM_001032296	Body;Body			13:97956614-97956903	1085	-0.270494	0.763002	0.0816733	0.000926631	0.031022
cg01442843	II		1	206729040	R		RASSF5;RASSF5;RASSF5	NM_182663;NM_182665;NM_182664	Body;TSS1500;Body	chr1:206730397-206730908	N_Shore		1085	-0.290481	0.747904	0.0915417	0.00150765	0.0408773
cg01443433	II		1	34014214	F		CSMD2	NM_052896	Body				1080	-0.337615	0.71347	0.099769	0.000714452	0.0267789
cg01444541	II		11	18720026	F		TMEM86A	NM_153347	TSS1500	chr11:18720271-18720821	N_Shore	11:18676573-18677438	1085	0.239758	1.27094	0.0672394	0.000362842	0.0185449
cg01445100	II		16	88103339	R		BANP;BANP	NM_017869;NM_079837	Body;Body	chr16:88101473-88101911	S_Shore		1085	-0.316541	0.728665	0.0936086	0.000720822	0.0269098
cg01447951	II		15	63889527	R		FBXL22	NM_203373	TSS200	chr15:63892789-63893911	N_Shelf		1085	-0.381067	0.683132	0.0749726	3.71999e-07	0.000560415
cg01450390	II		19	54483251	R		CACNG8	NM_031895	Body	chr19:54483021-54483572	Island	19:59174834-59175529	1084	0.199979	1.22138	0.0620072	0.00125931	0.0370055
cg01453391	I	Red	4	22636392	R							4:22245291-22245788	1085	-0.434989	0.647272	0.112075	0.000103924	0.00950076
cg01454519	II		20	23860242	R		CST5	NM_001900	1stExon				1084	-0.358577	0.69867	0.104706	0.000615681	0.0247367
cg01455828	II		4	2451684	R								1085	-0.196535	0.821573	0.0630166	0.00181602	0.0452089
cg01456243	II		15	91478982	F		UNC45A;UNC45A	NM_001039675;NM_018671	Body;Body	chr15:91478117-91478983	Island		1085	-0.817444	0.441559	0.223037	0.000247279	0.0150262
cg01456989	II		11	61897937	F		INCENP;INCENP	NM_020238;NM_001040694	Body;Body			11:61653917-61654514	1085	-0.421156	0.656288	0.131803	0.00139667	0.0391261
cg01459063	II		6	158958460	F		TMEM181	NM_020823	Body	chr6:158957220-158958677	Island	6:158877209-158878665	1085	0.306875	1.35917	0.093022	0.000970465	0.0318643
cg01460382	II		3	12947823	F		IQSEC1;IQSEC1	NM_001134382;NM_014869	Body;Body	chr3:12949699-12950025	N_Shore		1085	-0.227933	0.796178	0.0629335	0.000292561	0.0164935
cg01461211	II		16	85478908	R							16:84036332-84036632	1085	-0.300958	0.740109	0.0892287	0.000743874	0.0273644
cg01461410	I	Grn	6	85473773	F		TBX18	NM_001080508	1stExon	chr6:85472702-85474132	Island	6:85528790-85530929	1085	0.311374	1.3653	0.0863107	0.000309048	0.0169575
cg01463565	II		17	8926158	F		NTN1	NM_004822	Body	chr17:8924167-8926920	Island	17:8864893-8867921	1085	0.30073	1.35084	0.094483	0.00145809	0.0401301
cg01464985	II		2	27805622	R		ZNF512	NM_032434	TSS1500	chr2:27805754-27806078	N_Shore	2:27659126-27659673	1085	-0.578048	0.560992	0.178629	0.00121206	0.0361286
cg01468309	II		11	12398904	F	rs79346986	PARVA	NM_018222	TSS1500	chr11:12398965-12399863	N_Shore	11:12355450-12356608	1081	0.333069	1.39524	0.102425	0.00114665	0.0350507
cg01470535	II		4	74963112	R		CXCL2	NM_002089	3'UTR	chr4:74964656-74965279	N_Shore		1085	-0.476381	0.621027	0.116818	4.54265e-05	0.00623825
cg01471232	I	Red	11	415430	F		SIGIRR;SIGIRR;SIGIRR	NM_001135053;NM_021805;NM_001135054	5'UTR;5'UTR;TSS1500	chr11:416419-417650	N_Shore		1085	0.254037	1.28922	0.0814321	0.00181084	0.0451394
cg01472101	II		17	6983991	F		CLEC10A;CLEC10A	NM_006344;NM_182906	TSS1500;TSS1500				1084	-0.69782	0.497669	0.135933	2.84306e-07	0.000494065
cg01472882	I	Red	2	85980609	R		ATOH8	NM_032827	TSS1500	chr2:85980499-85982198	Island	2:85833812-85836082	1085	0.236764	1.26714	0.0698034	0.000694175	0.0263546
cg01475207	II		20	62672481	R					chr20:62673792-62674131	N_Shore		1085	-0.36112	0.696895	0.116074	0.00186375	0.0458414
cg01475397	II		13	39985790	F	rs4142534	LHFP	NM_005780	Body				1085	-0.340801	0.7112	0.107853	0.00157846	0.0419015
cg01477133	II		20	33878142	R		FAM83C	NM_178468	Body	chr20:33879904-33880215	N_Shore		1083	-0.412183	0.662203	0.133995	0.00209724	0.0489908
cg01479232	II		20	748992	R		C20orf54;C20orf54	NM_033409;NM_033409	1stExon;5'UTR				1085	-0.55922	0.571655	0.154944	0.000307177	0.0169022
cg01483518	II		5	180166694	F		OR2Y1	NM_001001657	1stExon				1085	-0.280876	0.755122	0.0692065	4.93839e-05	0.00650012
cg01483681	I	Red	11	44332138	R		ALX4	NM_021926	TSS1500	chr11:44332314-44332757	N_Shore	11:44288613-44288801	1085	0.178472	1.19539	0.0491456	0.000281781	0.0161723
cg01484075	II		2	121670634	F	rs1992901	GLI2	NM_005270	Body				1085	-0.374341	0.687743	0.0881458	2.16812e-05	0.00431854
cg01484716	II		6	88494538	R								1083	-0.321631	0.724966	0.098497	0.00109315	0.0341514
cg01485439	I	Red	11	67225937	F		CABP4	NM_145200	Body			11:66982446-66982524	1083	-0.325001	0.722526	0.0896268	0.000287664	0.0163423
cg01485483	I	Red	17	10600905	F	rs2662938	C17orf48;SCO1	NM_020233;NM_004589	TSS200;TSS200	chr17:10600425-10601199	Island	17:10541054-10542016	1084	0.525151	1.69071	0.168651	0.00184676	0.0456372
cg01485975	II		5	156486186	R		HAVCR1;HAVCR1	NM_012206;NM_001099414	TSS1500;TSS1500				1083	-0.329795	0.719071	0.0984093	0.000804439	0.0286308
cg01486146	II		10	102415311	R					chr10:102414425-102416315	Island	10:102405287-102405311	1084	0.351578	1.42131	0.104647	0.000780373	0.0281527
cg01486610	II		8	42749175	F	rs35576125	RNF170;RNF170;RNF170;RNF170;RNF170;RNF170	NM_001160223;NR_027668;NM_001160224;NM_030954;NM_001160225;NR_027669	5'UTR;Body;5'UTR;5'UTR;5'UTR;Body	chr8:42751212-42753132	N_Shelf		1085	-0.451737	0.636522	0.131113	0.000570222	0.0237103
cg01487409	II		9	129243910	F		FAM125B	NM_033446	Body	chr9:129244737-129245247	N_Shore		1083	-0.305421	0.736813	0.0967766	0.00159985	0.0422231
cg01489441	I	Red	16	1764111	R		MAPK8IP3;MAPK8IP3	NM_001040439;NM_015133	Body;Body			16:1704099-1704480	1084	-0.358731	0.698563	0.103182	0.000507636	0.0222508
cg01493517	II		12	6665447	F		IFFO1;IFFO1	NM_001039670;NM_080730	TSS1500;TSS1500	chr12:6664425-6665336	S_Shore		1085	-0.789881	0.453899	0.234547	0.00075803	0.0276659
cg01494033	I	Grn	10	134819201	F					chr10:134821733-134821937	N_Shelf	10:134669156-134669260	1079	-0.270001	0.763379	0.0794573	0.000678662	0.0260446
cg01494454	II		12	25055214	R		BCAT1	NM_005504	Body	chr12:25055599-25056246	N_Shore	12:24946469-24946578	1085	0.229748	1.25828	0.0646031	0.000376117	0.0189195
cg01495122	I	Grn	8	41167087	F		SFRP1	NM_003012	TSS200	chr8:41165852-41167140	Island	8:41284914-41286277	1082	0.413134	1.51155	0.0852723	1.26688e-06	0.000971541
cg01495332	II		7	50798564	F	rs35179314	GRB10;GRB10;GRB10	NM_001001555;NM_001001549;NM_005311	5'UTR;Body;Body				1085	-0.448565	0.638544	0.0981351	4.85658e-06	0.00199554
cg01497434	II		4	7646087	F	rs11936769	SORCS2	NM_020777	Body	chr4:7647755-7647960	N_Shore		1085	-0.304518	0.737479	0.0724498	2.6322e-05	0.00474506
cg01499172	I	Grn	6	39759941	R		DAAM2	NM_015345	TSS1500	chr6:39760066-39760426	N_Shore	6:39867914-39867955	1084	0.334908	1.39781	0.0859401	9.73924e-05	0.00921159
cg01502244	II		17	78188904	F		SGSH	NM_000199	Body	chr17:78188803-78189010	Island	17:75802209-75803776	1085	-0.333322	0.716539	0.0897411	0.000203796	0.013587
cg01502320	II		17	16875558	R		TNFRSF13B	NM_012452	TSS200				1085	-0.260278	0.770837	0.0842135	0.00199689	0.0476395
cg01502373	II		22	25158976	R		TOP1P2;PIWIL3	NR_001283;NM_001008496	TSS1500;5'UTR	chr22:25159865-25160212	N_Shore		1084	-0.227741	0.796331	0.0640128	0.000374061	0.0188445
cg01505556	II		6	30174125	F		TRIM26	NM_003449	5'UTR				1085	-0.248473	0.779991	0.0800866	0.00191861	0.0465752
cg01507342	II		17	65387096	R		PITPNC1;PITPNC1	NM_181671;NM_012417	Body;Body				1084	-0.533305	0.586663	0.159885	0.000851325	0.0295952
cg01511232	II		4	155661929	R					chr4:155661678-155661984	Island	4:155881196-155881470	1085	-0.301748	0.739524	0.0939103	0.00131287	0.0378381
cg01512296	II		12	132822250	F		GALNT9	NM_001122636	Body	chr12:132822475-132822703	N_Shore		1084	-0.304453	0.737527	0.0911726	0.000839904	0.0293655
cg01512721	II		4	152198183	R		PRSS48	NM_183375	TSS200				1075	-0.453181	0.635603	0.139337	0.00114431	0.0350111
cg01513063	II		17	75470567	R		SEPT9;SEPT9;SEPT9;SEPT9;SEPT9;SEPT9;SEPT9	NM_001113492;NM_001113496;NM_001113493;NM_001113491;NM_001113495;NM_006640;NM_001113494	Body;5'UTR;Body;Body;TSS1500;Body;Body				1085	-0.22269	0.800363	0.057666	0.000112588	0.00992596
cg01513078	II		14	105437094	F		AHNAK2	NM_138420	Body				1085	-0.395098	0.673614	0.085389	3.70948e-06	0.00171616
cg01518723	II		17	46131583	R		NFE2L1	NM_003204	Body				1083	-0.250425	0.77847	0.0786471	0.00145174	0.0400311
cg01519742	II		4	6202091	F		JAKMIP1;JAKMIP1;JAKMIP1;JAKMIP1	NM_001099433;NM_001099433;NM_144720;NM_144720	5'UTR;1stExon;1stExon;5'UTR	chr4:6200912-6202724	Island	4:6251795-6253002	1084	0.270034	1.31001	0.063363	2.02875e-05	0.00417963
cg01520454	II		1	2304375	F		MORN1	NM_024848	Body	chr1:2304159-2304376	Island		1085	-0.417454	0.658721	0.126495	0.000966264	0.0317983
cg01521274	II		14	71822452	F								1085	-0.471306	0.624187	0.141559	0.00087033	0.0299486
cg01522437	II		11	18748167	F		IGSF22	NM_173588	TSS1500				1085	-0.253418	0.776143	0.0781279	0.00118015	0.0355902
cg01526854	II		6	41900498	F		BYSL	NM_004053	3'UTR				1085	-0.352662	0.702814	0.0805841	1.20696e-05	0.00317697
cg01528349	II		12	71030996	R		PTPRB	NM_001109754	Body				1084	-0.486782	0.614601	0.146342	0.000879965	0.0301255
cg01528492	II		8	91659356	R		TMEM64;TMEM64	NM_001146273;NM_001008495	TSS1500;TSS1500	chr8:91657389-91658779	S_Shore		1085	-0.3014	0.739782	0.0865565	0.000497466	0.0220229
cg01532771	II		19	7827560	R		CLEC4M;CLEC4M;CLEC4M;CLEC4M;CLEC4M;CLEC4M;CLEC4M;CLEC4M;CLEC4M;CLEC4M;CLEC4M;CLEC4M	NM_001144907;NR_026709;NR_026708;NM_001144911;NM_001144906;NM_014257;NM_001144905;NM_001144904;NR_026707;NM_001144909;NM_001144908;NM_001144910	TSS1500;TSS1500;TSS1500;TSS1500;TSS1500;TSS1500;TSS1500;TSS1500;TSS1500;TSS1500;TSS1500;TSS1500				1085	-0.231042	0.793706	0.0649553	0.000375199	0.0188842
cg01535205	II		3	156827696	R								1085	-0.259186	0.771679	0.0839683	0.00202381	0.0480096
cg01536803	II		7	157968578	F	rs77222732	PTPRN2;PTPRN2;PTPRN2	NM_002847;NM_130842;NM_130843	Body;Body;Body			7:157661339-157661487	1084	-0.478952	0.619432	0.121447	8.0225e-05	0.00829437
cg01537471	I	Red	19	15218169	R		SYDE1	NM_033025	TSS200	chr19:15217951-15218617	Island	19:15078952-15079617	1085	0.246166	1.27911	0.0749932	0.00102885	0.0329191
cg01538305	I	Red	14	100658948	R					chr14:100659096-100659611	N_Shore	14:99728354-99729349	1084	-0.461185	0.630536	0.141115	0.00108248	0.0339573
cg01547494	II		13	110790937	F					chr13:110790528-110791006	Island	13:109588530-109589007	1085	0.255866	1.29158	0.0666373	0.00012319	0.0103864
cg01550799	II		7	114561804	R		MDFIC;MDFIC;MDFIC	NM_001166345;NM_001166346;NM_199072	TSS1500;TSS1500;TSS1500	chr7:114562170-114563193	N_Shore	7:114349033-114349087	1085	-0.313633	0.730787	0.0800049	8.84868e-05	0.00875874
cg01551441	II		5	158477707	R		EBF1	NM_024007	Body	chr5:158478378-158478630	N_Shore		1084	-0.213948	0.80739	0.0632701	0.000720886	0.0269098
cg01552919	I	Red	4	901847	R		GAK	NM_005255	Body	chr4:899774-899985	S_Shore	4:891685-892029	1084	-0.547322	0.578497	0.152053	0.000318765	0.0172385
cg01553004	II		14	77495672	R		C14orf4	NM_024496	TSS1500	chr14:77491938-77495276	S_Shore	14:76565425-76565484	1085	-0.454457	0.634793	0.14558	0.00179808	0.0449824
cg01554457	II		1	151317204	F		RFX5;RFX5	NM_000449;NM_001025603	Body;Body	chr1:151319326-151319545	N_Shelf		1085	-0.300624	0.740356	0.0944183	0.00145274	0.0400466
cg01556677	II		7	80534871	F		SEMA3C	NM_006379	Body				1084	-0.240312	0.786382	0.0703225	0.000632493	0.0250766
cg01560873	II		5	3116792	F	rs74410832						5:3169575-3169811	1085	0.351038	1.42054	0.102008	0.000578977	0.0239132
cg01561839	II		1	224521239	R					chr1:224517729-224518193	S_Shelf		1085	-0.52569	0.591147	0.167091	0.00165451	0.0430014
cg01564665	II		1	2373855	R					chr1:2374818-2375814	N_Shore		1085	-0.318533	0.727215	0.101187	0.00164418	0.0428425
cg01565291	I	Red	1	245812674	F	rs12127606	KIF26B	NM_018012	Body				1082	-0.500505	0.606224	0.147217	0.0006744	0.0259651
cg01566235	II		14	36991101	F					chr14:36990873-36991209	Island	14:36060625-36060960	1084	0.257755	1.29402	0.0748288	0.00057192	0.0237568
cg01566526	I	Grn	3	125899370	R		ALDH1L1;ALDH1L1	NM_012190;NM_012190	5'UTR;1stExon	chr3:125898662-125899568	Island	3:127381353-127382639	1081	0.31968	1.37669	0.0780143	4.17261e-05	0.00598191
cg01566745	II		16	2741070	F		KCTD5	NM_018992	Body			16:2680972-2681549	1085	-0.236164	0.789651	0.0619605	0.000138115	0.0109792
cg01567672	II		4	2261343	R		MXD4	NM_006454	Body	chr4:2262960-2264669	N_Shore		1083	-0.311056	0.732673	0.0967696	0.0013072	0.0377399
cg01567771	II		14	22191382	F								1083	-0.472177	0.623643	0.129739	0.000273219	0.0159067
cg01569173	II		8	98288910	F		TSPYL5	NM_033512	1stExon	chr8:98289604-98290404	N_Shore		1085	-0.363192	0.695453	0.0911907	6.81166e-05	0.00768304
cg01571203	II		8	1619861	R		DLGAP2	NM_004745	Body	chr8:1617605-1617869	S_Shore		1085	-0.340578	0.711359	0.099649	0.000631337	0.0250594
cg01571625	I	Red	19	4759746	R					chr19:4759818-4760070	N_Shore	19:4710650-4711351	1083	0.207214	1.23025	0.049664	3.01503e-05	0.00511006
cg01571916	II		11	44881716	F		TSPAN18	NM_130783	5'UTR				1085	-0.22822	0.79595	0.0593954	0.000121848	0.0103219
cg01574663	I	Grn	16	22825769	F		HS3ST2	NM_006043	TSS200	chr16:22824616-22826459	Island	16:22732164-22733948	1078	0.432897	1.54172	0.105642	4.17127e-05	0.0059819
cg01574903	II		19	54254031	F		MIR522	NR_030217	TSS1500				1084	-0.386061	0.679729	0.109504	0.000422623	0.0201276
cg01576260	II		3	63087235	F		LOC285401	NR_027104	TSS1500				1084	-0.283254	0.753328	0.0579891	1.03634e-06	0.000916277
cg01577029	II		12	133000830	F					chr12:133000027-133000246	S_Shore	12:131510865-131510911	1085	-0.467392	0.626635	0.141624	0.000966056	0.0317961
cg01578987	II		12	82152469	R		PPFIA2	NM_003625	5'UTR	chr12:82152320-82152674	Island	12:80676600-80677580	1085	0.208326	1.23161	0.0586345	0.000380921	0.0190463
cg01579289	I	Grn	2	71503740	R					chr2:71503547-71504233	Island	2:71356976-71357803	1085	0.288426	1.33433	0.0898859	0.0013329	0.0381202
cg01580176	II		14	24839226	R		NFATC4;NFATC4	NM_001136022;NM_004554	Body;Body	chr14:24837872-24838324	S_Shore	14:23908977-23909126	1085	-0.157803	0.854018	0.0439031	0.000325195	0.0174334
cg01581237	II		5	35617969	F		SPEF2;SPEF2	NM_024867;NM_144722	TSS200;TSS200	chr5:35617855-35618339	Island	5:35653626-35654096	1085	0.240923	1.27242	0.0650128	0.000210738	0.0138357
cg01581360	II		12	122986464	R		ZCCHC8	NM_017612	TSS1500	chr12:122984995-122985644	S_Shore		1085	-0.288125	0.749668	0.0854132	0.000742697	0.0273278
cg01582937	II		8	22411211	F		SORBS3	NM_005775	5'UTR	chr8:22408672-22409635	S_Shore		1085	-0.211199	0.809613	0.0664851	0.00148994	0.0406154
cg01582980	I	Grn	7	20825545	F		SP8;SP8	NM_198956;NM_182700	5'UTR;Body	chr7:20823307-20825662	Island	7:20789727-20792187	1085	0.284432	1.32901	0.0764922	0.000200453	0.0134592
cg01584473	II		7	100663367	R		MUC17;MUC17	NM_001040105;NM_001040105	5'UTR;1stExon				1085	-0.336604	0.714192	0.0636143	1.2143e-07	0.000357192
cg01585293	I	Grn	6	3457843	F		SLC22A23	NM_015482	TSS1500	chr6:3456061-3457963	Island	6:3400801-3402993	1083	0.313633	1.36839	0.0967025	0.00118162	0.0356046
cg01585372	II		5	169931363	F		KCNIP1;KCNIP1;KCNIP1;KCNIP1;KCNIP1	NM_001034837;NM_014592;NM_014592;NM_001034837;NM_001034838	1stExon;1stExon;5'UTR;5'UTR;Body	chr5:169931065-169931471	Island	5:169863497-169864366	1083	0.359928	1.43323	0.114964	0.00174338	0.0442436
cg01593834	I	Red	5	145718401	R		POU4F3	NM_002700	TSS200	chr5:145718289-145720095	Island	5:145698422-145700544	1085	0.43699	1.54804	0.123047	0.000383173	0.0191158
cg01593969	II		14	23851239	F		MYH6	NM_002471	3'UTR				1085	-0.397918	0.671717	0.097444	4.43512e-05	0.00617153
cg01595558	II		12	58126152	F		AGAP2;AGAP2	NM_014770;NM_001122772	Body;Body	chr12:58129828-58130361	N_Shelf		1084	-0.291365	0.747243	0.0727969	6.26938e-05	0.00736672
cg01595951	II		5	54834655	R					chr5:54830148-54831120	S_Shelf		1085	-0.430317	0.650303	0.125149	0.000585095	0.0240276
cg01597097	II		6	28912045	F	rs2071789						6:29019992-29020146	1085	0.230994	1.25985	0.0672694	0.000595046	0.0242692
cg01597398	II		17	40250727	F	rs7502710				chr17:40250272-40250591	S_Shore		1085	-0.26325	0.768549	0.0836728	0.00165414	0.0429982
cg01598250	I	Red	5	145722855	R					chr5:145722467-145722925	Island	5:145702904-145703183	1084	0.260565	1.29766	0.0844835	0.00204089	0.048252
cg01598371	I	Red	2	37423428	R					chr2:37423578-37424361	N_Shore		1085	-0.6542	0.519858	0.178531	0.000247964	0.0150461
cg01599099	I	Grn	11	66649832	F		PC;PC;PC	NM_000920;NM_022172;NM_001040716	5'UTR;5'UTR;5'UTR				1084	-0.327506	0.720719	0.103529	0.00155923	0.0416556
cg01599633	II		17	65372452	R		PITPNC1;PITPNC1	NM_181671;NM_012417	TSS1500;TSS1500	chr17:65373224-65375131	N_Shore		1085	-0.434485	0.647598	0.12593	0.000560132	0.0234499
cg01601926	I	Red	16	8986308	R		USP7	NM_003470	3'UTR			16:8893582-8893866	1085	-0.235758	0.789972	0.0665471	0.000396021	0.0194704
cg01603862	II		8	1041336	R							8:1028601-1028795	1085	-0.262022	0.769494	0.073882	0.000390408	0.0193174
cg01604210	II		1	24129185	F		HMGCL;HMGCL	NM_000191;NM_001166059	Body;Body	chr1:24126799-24127549	S_Shore		1085	-0.221532	0.801291	0.0665957	0.000879398	0.0301107
cg01607258	II		19	13865805	R		CCDC130	NM_030818	Body	chr19:13869717-13870085	N_Shelf		1085	-0.250924	0.778081	0.073667	0.00065875	0.0256589
cg01609218	II		7	20838339	F					chr7:20837551-20838369	Island	7:20803391-20804865	1084	0.243051	1.27513	0.0698824	0.000505158	0.0221831
cg01613048	II		4	7131403	F	rs78130567						4:7182220-7182385	1085	-0.376038	0.686577	0.11468	0.00104167	0.0331551
cg01614597	II		19	14185403	R		LOC113230	NR_024282	Body	chr19:14185107-14185601	Island	19:14043766-14047165	1085	-0.677314	0.507979	0.208316	0.00114849	0.0350815
cg01615424	II		15	32639059	R					chr15:32638144-32639476	Island	15:30425454-30426847	1085	0.233483	1.26299	0.07566	0.00202901	0.0480796
cg01616682	I	Red	11	15095017	F		CALCB	NM_000728	TSS200	chr11:15094957-15095872	Island	11:15051430-15052508	1085	0.36664	1.44288	0.112234	0.00108797	0.0340559
cg01618245	II		20	61990279	F	rs11483065	CHRNA4	NM_000744	Body	chr20:61992186-61993599	N_Shore		1085	-0.594876	0.551631	0.143361	3.3319e-05	0.00537203
cg01626493	II		15	93115885	F		LOC100144604	NR_021493	TSS1500				1085	-0.281998	0.754276	0.0827278	0.000652638	0.0255313
cg01628245	II		2	97464763	R		CNNM4	NM_020184	Body				1085	-0.300415	0.740511	0.0872475	0.000574759	0.0238134
cg01629545	II		5	1231351	F		SLC6A18	NM_182632	Body	chr5:1232352-1232594	N_Shore		1085	-0.449488	0.637955	0.12937	0.000511924	0.0223494
cg01631162	I	Grn	6	30043418	F		RNF39;RNF39	NM_025236;NM_170769	1stExon;1stExon	chr6:30042918-30043500	Island	6:30150510-30151605	1084	0.389023	1.47554	0.126661	0.00213084	0.0494543
cg01631855	II		15	99194172	F		IGF1R	NM_000875	Body	chr15:99190446-99194559	Island	15:97010362-97011696	1085	0.306162	1.3582	0.0796408	0.000120905	0.0102781
cg01632562	II		6	45629759	R					chr6:45630986-45631814	N_Shore		1085	-0.231631	0.793239	0.0611179	0.000150703	0.0115433
cg01634544	II		14	71128147	R		TTC9	NM_015351	Body				1085	-0.350854	0.704086	0.10115	0.000523065	0.0226078
cg01635555	II		16	73101264	R					chr16:73099812-73100791	S_Shore		1085	-0.558715	0.571944	0.14884	0.000174172	0.0124492
cg01636591	II		17	32646156	R		CCL8;CCL8	NM_005623;NM_005623	1stExon;5'UTR				1084	-0.404155	0.667541	0.104067	0.000102925	0.00945802
cg01637125	II		14	77587383	F					chr14:77591159-77591847	N_Shelf		1085	-0.321648	0.724953	0.0765842	2.67002e-05	0.00477827
cg01638188	II		4	30720323	F					chr4:30721204-30724842	N_Shore	4:30329344-30329432	1085	0.227941	1.25601	0.0722935	0.00161606	0.0424471
cg01640456	II		4	141075565	F		MAML3	NM_018717	TSS1500	chr4:141071950-141075566	Island	4:141294391-141295136	1085	0.203806	1.22606	0.051745	8.19399e-05	0.00839456
cg01641174	II		15	91497412	F		RCCD1;RCCD1	NM_033544;NM_001017919	TSS1500;TSS1500	chr15:91497994-91498615	N_Shore		1085	-0.283599	0.753069	0.061188	3.57158e-06	0.0016906
cg01641620	II		22	50609803	R		PANX2;PANX2;PANX2	NM_052839;NR_027691;NM_001160300	Body;Body;Body	chr22:50607823-50608040	S_Shore		1085	-0.286543	0.750854	0.0673084	2.0703e-05	0.00422081
cg01642550	II		16	89098327	R								1085	-0.571384	0.564743	0.134313	2.0987e-05	0.00424603
cg01644640	II		2	40147801	R								1085	-0.37823	0.685073	0.0998304	0.00015142	0.0115746
cg01646665	II		1	156251436	R	rs3001791	TMEM79;SMG5	NR_026678;NM_015327	TSS1500;Body				1085	-0.478229	0.61988	0.116654	4.13985e-05	0.00595762
cg01646784	II		22	37976725	R		LGALS2	NM_006498	TSS1500				1085	-0.467838	0.626355	0.108249	1.547e-05	0.0036412
cg01647693	II		8	143513441	R					chr8:143509372-143509630	S_Shelf		1085	-0.543794	0.580541	0.130561	3.11281e-05	0.00519173
cg01647795	II		15	44969244	F	rs78276255	PATL2	NM_001145112	TSS200				1085	-0.196713	0.821427	0.0626492	0.00169003	0.0435176
cg01648659	II		2	230311091	F		DNER	NM_139072	Body				1078	-0.276731	0.758258	0.0814686	0.000681827	0.0260993
cg01648861	II		8	145767815	F		KIAA1688	NM_025251	Body	chr8:145770743-145771165	N_Shelf		1085	-0.334204	0.715908	0.099407	0.000773865	0.0280189
cg01649317	I	Red	16	87719201	R		JPH3	NM_020655	Body	chr16:87719089-87719307	Island	16:86275382-86276874	1079	-0.158202	0.853678	0.0489246	0.0012225	0.0363315
cg01652514	II		13	114831142	F	rs75159665	RASA3	NM_007368	Body				1085	-0.45904	0.63189	0.129796	0.000405266	0.0197045
cg01654582	II		4	171011577	R		AADAT;AADAT	NM_182662;NM_016228	TSS1500;TSS1500	chr4:171010943-171011503	S_Shore	4:171247212-171248194	1083	0.32917	1.38981	0.0803628	4.20273e-05	0.00600197
cg01654627	II		19	10697690	R		AP1M2	NM_005498	Body	chr19:10697786-10698099	N_Shore		1084	-0.451498	0.636674	0.102131	9.83506e-06	0.00287674
cg01658047	II		11	6470133	F		TRIM3;TRIM3	NM_006458;NM_033278	3'UTR;3'UTR				1085	-0.311204	0.732564	0.0992911	0.00172289	0.0439443
cg01658815	II		10	116444040	F	rs41284356	ABLIM1;ABLIM1	NM_001003408;NM_001003407	Body;Body				1085	-0.517885	0.595779	0.144224	0.000329624	0.0175766
cg01659586	II		3	13114343	F		IQSEC1	NM_001134382	Body	chr3:13114627-13115245	N_Shore		1085	-0.452321	0.63615	0.117821	0.000123506	0.0103922
cg01660473	I	Grn	13	28395757	R							13:27293728-27293784	1082	0.267722	1.30698	0.087243	0.00214997	0.0497389
cg01662504	I	Grn	2	236721472	R		AGAP1;AGAP1	NM_014914;NM_001037131	Body;Body			2:236385828-236386403	1085	-0.202399	0.816769	0.0591601	0.000623442	0.0249116
cg01664864	I	Grn	14	102027677	F		DIO3;MIR1247	NM_001362;NR_031649	TSS200;TSS1500	chr14:102025989-102031567	Island	14:101095743-101098594	1083	0.440334	1.55323	0.117591	0.000180667	0.0127194
cg01666652	II		14	22987689	F								1085	-0.293898	0.745353	0.0856786	0.000603062	0.0244669
cg01668099	II		11	130026798	F					chr11:130029658-130030262	N_Shelf		1085	-0.313385	0.730968	0.088695	0.000410419	0.0198402
cg01669948	II		6	39290877	F		KCNK16;KCNK16;KCNK16;KCNK16	NM_001135106;NM_001135107;NM_032115;NM_001135105	TSS1500;TSS1500;TSS1500;TSS1500				1085	-0.347535	0.706427	0.0885236	8.64031e-05	0.00863561
cg01670677	I	Red	11	71955322	F		PHOX2A	NM_005169	TSS200	chr11:71954816-71955659	Island	11:71632390-71634099	1085	0.355915	1.42749	0.0647288	3.82926e-08	0.000218197
cg01671681	II		3	155421735	F		PLCH1	NM_014996	5'UTR				1085	-0.693849	0.499649	0.0953609	3.43774e-13	1.54752e-07
cg01672322	II		11	65659772	F	rs1151520	FOSL1	NM_005438	3'UTR	chr11:65657874-65658970	S_Shore		1085	-0.407968	0.665	0.112142	0.000274817	0.0159585
cg01674585	II		20	1825918	R								1085	-0.376788	0.686062	0.0820575	4.39545e-06	0.0018954
cg01677601	II		11	12399777	F		PARVA	NM_018222	Body	chr11:12398965-12399863	Island	11:12355450-12356608	1085	0.350046	1.41913	0.0717366	1.06297e-06	0.000928045
cg01680268	II		6	33156920	F		COL11A2;COL11A2;COL11A2;COL11A2	NM_080679;NM_080681;NM_080680;NM_001163771	Body;Body;Body;Body	chr6:33159991-33160263	N_Shelf		1085	-0.373445	0.688359	0.107013	0.000483563	0.0216574
cg01684881	I	Grn	17	42635419	F		FZD2	NM_001466	1stExon	chr17:42634829-42636851	Island	17:39990069-39992324	1085	0.254618	1.28997	0.0818564	0.00186745	0.0458964
cg01684901	II		3	184058405	F		FAM131A;FAM131A	NM_001171093;NM_144635	5'UTR;Body	chr3:184056419-184056671	S_Shore		1085	-0.308622	0.734458	0.0947847	0.00112981	0.0347683
cg01687997	II		7	1083072	F		C7orf50;C7orf50;C7orf50	NM_001134395;NM_032350;NM_001134396	Body;Body;Body	chr7:1084387-1084595	N_Shore		1085	-0.376338	0.68637	0.114562	0.00101979	0.0327576
cg01689532	II		11	18812665	F		PTPN5;PTPN5;PTPN5	NM_006906;NM_001039970;NM_032781	5'UTR;5'UTR;5'UTR	chr11:18812572-18814079	Island	11:18769206-18770655	1084	0.343109	1.40932	0.108117	0.00150618	0.0408565
cg01691768	II		8	80525126	R		STMN2	NM_007029	Body	chr8:80523975-80525765	Island	8:80687356-80688348	1085	0.294485	1.34243	0.0899014	0.00105421	0.0333915
cg01692088	II		1	2476749	F	rs76114118				chr1:2477563-2478363	N_Shore		1085	-0.281225	0.754858	0.0833211	0.000737625	0.0272638
cg01693063	II		12	3600019	R		PRMT8	NM_019854	TSS1500	chr12:3599966-3603008	Island		1085	0.366083	1.44207	0.0925258	7.60403e-05	0.00807877
cg01693305	II		1	19813311	F		CAPZB	NM_004930	TSS1500	chr1:19811703-19812644	S_Shore		1085	-0.284506	0.752386	0.0651948	1.2774e-05	0.00328857
cg01693539	I	Red	2	47917841	R					chr2:47917888-47918414	N_Shore		1085	-0.288895	0.749091	0.0644958	7.48946e-06	0.00248916
cg01695225	I	Red	2	73152672	R		EMX1	NM_004097	Body	chr2:73151200-73152060	S_Shore	2:73006079-73006495	1084	0.276965	1.31912	0.0656291	2.44127e-05	0.00455807
cg01695994	II		17	80246403	R					chr17:80250226-80251057	N_Shelf		1085	-0.48867	0.613442	0.11223	1.33563e-05	0.00336624
cg01697487	II		17	48588559	R		MYCBPAP	NM_032133	Body	chr17:48585385-48586167	S_Shelf		1085	-0.351689	0.703499	0.0903898	9.99109e-05	0.00931746
cg01697623	II		20	61286344	R		SLCO4A1	NM_016354	5'UTR	chr20:61287997-61288480	N_Shore		1084	-0.239978	0.786645	0.0730165	0.00101395	0.0326867
cg01697865	II		11	117856007	F		IL10RA;IL10RA	NR_026691;NM_001558	TSS1500;TSS1500	chr11:117856638-117857298	N_Shore		1085	-0.257561	0.772935	0.0815023	0.00157679	0.0418802
cg01698108	I	Red	3	182880470	R		LAMP3;LAMP3	NM_014398;NM_014398	5'UTR;1stExon	chr3:182880277-182880722	Island	3:184362774-184363406	1080	0.321226	1.37882	0.0907741	0.000402044	0.0196415
cg01699217	I	Red	20	61638488	R		BHLHE23	NM_080606	TSS200	chr20:61636171-61639055	Island	20:61106630-61110482	1084	0.214041	1.23867	0.0657233	0.00112715	0.0347102
cg01707330	II		6	30290408	R		HCG18;HCG18	NR_024052;NR_024053	Body;Body	chr6:30294169-30295071	N_Shelf		1084	-0.248243	0.78017	0.0791482	0.00171018	0.0438109
cg01708014	II		14	51299002	R		NIN;NIN;NIN	NM_182946;NM_182944;NM_020921	TSS1500;TSS1500;TSS1500	chr14:51296727-51298477	S_Shore		1085	-0.290899	0.747591	0.0910348	0.00139603	0.039119
cg01710351	II		1	160617092	F	rs2295614	SLAMF1	NM_003037	TSS200				1085	-0.715978	0.488714	0.208307	0.000587894	0.0240892
cg01717524	I	Grn	1	120204880	F								1085	-0.306347	0.736131	0.0795203	0.000116949	0.0101148
cg01719079	II		7	1139423	R		C7orf50;C7orf50;C7orf50	NM_001134395;NM_032350;NM_001134396	Body;Body;Body	chr7:1141229-1141545	N_Shore	7:1105846-1106221	1085	-0.320554	0.725747	0.0724725	9.72867e-06	0.00286176
cg01719223	II		7	2205727	R		MAD1L1;MAD1L1;MAD1L1	NM_003550;NM_001013837;NM_001013836	Body;Body;Body			7:2172217-2172289	1085	-0.217585	0.804459	0.0683254	0.00144984	0.0400009
cg01720795	II		3	187879604	F		LPP	NM_001167672	5'UTR				1085	-0.220365	0.802226	0.0638412	0.000556936	0.0233913
cg01723761	I	Red	13	101186107	F		A2LD1	NM_033110	TSS200	chr13:101184396-101184848	S_Shore		1085	-0.260061	0.771005	0.0785171	0.000925808	0.0310064
cg01724150	II		3	139397363	F	rs9878498	NMNAT3	NM_178177	TSS1500	chr3:139396338-139396882	S_Shore		1085	0.442749	1.55698	0.140402	0.0016136	0.0424232
cg01724917	II		16	17563028	F		XYLT1	NM_022166	Body				1084	-0.352965	0.702602	0.0910973	0.000106804	0.00966201
cg01727646	II		1	26337472	R								1085	-0.411133	0.662899	0.103116	6.68904e-05	0.0076038
cg01730859	II		22	49087783	R		FAM19A5;FAM19A5	NM_015381;NM_001082967	Body;Body	chr22:49088758-49088962	N_Shore		1081	-0.459649	0.631505	0.143188	0.00132682	0.0380259
cg01734628	II		6	31926014	F		RDBP;SKIV2L;MIR1236	NM_002904;NM_006929;NR_031601	Body;TSS1500;TSS1500	chr6:31926489-31926940	N_Shore		1085	-0.345523	0.70785	0.107333	0.00128561	0.0374263
cg01735384	I	Red	6	28603292	F	rs75639257				chr6:28602853-28603295	Island	6:28710522-28711453	1083	0.333916	1.39643	0.0836744	6.5891e-05	0.00754082
cg01737554	II		17	33866071	R		SLFN12L	NM_001145027	TSS1500				1085	-0.342157	0.710237	0.101996	0.000794783	0.0284445
cg01738457	II		11	86207067	F		ME3;ME3;ME3	NM_006680;NM_001161586;NM_001014811	Body;Body;Body				1085	-0.251655	0.777513	0.0666059	0.000157924	0.0118306
cg01743617	I	Grn	15	74428571	R		ISLR2;ISLR2;ISLR2;ISLR2	NM_020851;NM_001130136;NM_001130138;NM_001130137	3'UTR;3'UTR;3'UTR;3'UTR	chr15:74425091-74428821	Island	15:72215365-72216205	1085	0.200021	1.22143	0.0530361	0.000162329	0.0120007
cg01744331	I	Red	11	2722358	F		KCNQ1OT1;KCNQ1;KCNQ1	NR_002728;NM_000218;NM_181798	TSS1500;Body;Body	chr11:2720410-2722087	S_Shore		1083	-0.321282	0.725219	0.0746982	1.69976e-05	0.0038317
cg01745522	I	Grn	6	26217416	R		HIST1H2BG;HIST1H2AE	NM_003518;NM_021052	TSS1500;1stExon	chr6:26217211-26217521	Island	6:26325191-26325607	1085	0.375677	1.45598	0.119573	0.00167898	0.043352
cg01745539	I	Red	6	32632331	R	rs9274339	HLA-DQB1	NM_002123	Body	chr6:32632158-32633027	Island	6:32740137-32741093	1082	-0.678557	0.507349	0.214355	0.00154778	0.041484
cg01745766	II		2	203504161	R		FAM117B	NM_173511	Body	chr2:203499508-203500697	S_Shelf		1085	-0.235929	0.789837	0.0711302	0.00091034	0.0307077
cg01746550	II		2	60543791	R								1085	-0.204972	0.81467	0.0610171	0.000781536	0.0281743
cg01748268	II		6	30122143	R		TRIM10;TRIM10	NM_006778;NM_052828	Body;Body				1084	-0.335297	0.715126	0.0929985	0.000311666	0.0170471
cg01748757	II		17	54230996	F		ANKFN1	NM_153228	Body				1085	-0.364687	0.694414	0.0704802	2.28747e-07	0.000463836
cg01749753	II		21	38580812	F	rs59756270	DSCR9	NR_026719	TSS200				1085	-0.50998	0.600507	0.140723	0.000290078	0.0164128
cg01750714	II		12	119418367	R		SRRM4	NM_194286	TSS1500	chr12:119418591-119418834	N_Shore	12:117902750-117903309	1085	0.354896	1.42603	0.105597	0.000777037	0.0280835
cg01753198	II		16	70560099	R		SF3B3	NM_012426	5'UTR	chr16:70557089-70557486	S_Shelf		1085	-0.414617	0.660593	0.0999877	3.37325e-05	0.0053932
cg01753375	II		2	74607600	R		DCTN1;DCTN1	NM_004082;NM_001135040	TSS200;TSS200				1085	-0.417745	0.65853	0.120983	0.000554569	0.023355
cg01758942	II		3	52551074	R		STAB1	NM_015136	Body	chr3:52552722-52553384	N_Shore		1085	-0.285244	0.751831	0.0700214	4.62786e-05	0.00630588
cg01761729	II		2	128419650	R		LIMS2;LIMS2;LIMS2;LIMS2	NM_001136037;NM_017980;NM_001161403;NM_001161404	Body;Body;Body;5'UTR	chr2:128421719-128422182	N_Shelf		1080	-0.477857	0.620111	0.112251	2.07164e-05	0.00422101
cg01762785	II		22	42226837	R					chr22:42228507-42229984	N_Shore		1085	-0.248511	0.779961	0.0533923	3.24856e-06	0.00160346
cg01763692	II		4	128064781	F								1085	-0.371515	0.689689	0.0735081	4.32505e-07	0.000593581
cg01765403	II		1	201857945	R		SHISA4;SHISA4;SHISA4	NM_198149;NR_030775;NM_198149	5'UTR;Body;1stExon			1:200124563-200125141	1085	0.251799	1.28634	0.0773439	0.00113163	0.0348016
cg01766850	II		6	170580966	F	rs7761221				chr6:170580889-170581113	Island	6:170422872-170423057	1085	-0.675614	0.508844	0.211327	0.00138863	0.0390272
cg01767116	II		15	63889093	R		FBXL22	NM_203373	TSS1500	chr15:63892789-63893911	N_Shelf		1085	-0.208293	0.811969	0.0657982	0.00154743	0.0414829
cg01767544	I	Grn	14	106321115	R					chr14:106321750-106322002	N_Shore	14:105392128-105392272	1083	-0.20525	0.814443	0.0587703	0.000478673	0.0215522
cg01768201	II		5	72528111	R					chr5:72529099-72529976	N_Shore		1085	0.255487	1.29109	0.0737572	0.00053242	0.0228673
cg01771651	II		6	33162444	R		RXRB	NM_021976	3'UTR	chr6:33160945-33161337	S_Shore		1085	-0.386135	0.679679	0.0835122	3.76955e-06	0.00173223
cg01771871	II		8	81989312	F	rs4537256	PAG1	NM_018440	5'UTR				1085	-0.322843	0.724088	0.0900586	0.000337325	0.0178017
cg01771885	II		20	60882801	F		ADRM1;ADRM1	NM_007002;NM_175573	Body;Body	chr20:60882593-60882900	Island	20:60316018-60316587	1085	-0.466268	0.627339	0.122242	0.000136564	0.0109211
cg01773217	II		13	27335204	F		GPR12	NM_005288	TSS1500	chr13:27334226-27335205	Island		1085	0.329614	1.39043	0.0935515	0.000426141	0.0202117
cg01775260	I	Red	15	27018770	F	rs20318	GABRB3;GABRB3	NM_000814;NM_021912	TSS1500;Body	chr15:27016892-27018943	Island	15:24567857-24570048	1083	0.161863	1.1757	0.0381064	2.16017e-05	0.00431024
cg01775970	II		21	44486298	F	rs34035512	CBS	NM_000071	Body	chr21:44486140-44486465	Island	21:43359102-43359534	1082	-0.206078	0.813769	0.063531	0.00117968	0.0355869
cg01776278	I	Red	7	149472049	R		SSPO	NM_198455	TSS1500	chr7:149470114-149471054	S_Shore		1085	-0.207282	0.81279	0.0528394	8.75007e-05	0.00869896
cg01777643	I	Grn	1	224805287	F		CNIH3	NM_152495	Body	chr1:224803637-224805314	Island	1:222870234-222871937	1085	0.265087	1.30354	0.0814113	0.00112938	0.0347621
cg01778864	II		1	109729851	R		KIAA1324	NM_020775	Body				1085	-0.236292	0.78955	0.076706	0.00206658	0.0485873
cg01779771	I	Red	8	105235715	R		RIMS2;RIMS2	NM_014677;NM_001100117	Body;Body	chr8:105235384-105235979	Island	8:105304561-105305550	1085	0.188436	1.20736	0.0566273	0.000875783	0.0300641
cg01781446	II		17	7383488	F		AMAC1L3;ZBTB4;ZBTB4	NM_001102614;NM_020899;NM_001128833	TSS1500;5'UTR;TSS1500	chr17:7382266-7382710	S_Shore		1085	-0.503775	0.604246	0.151751	0.000900986	0.0305363
cg01781529	II		1	22444030	R		WNT4	NM_030761	3'UTR	chr1:22446520-22446943	N_Shelf		1085	-0.462442	0.629744	0.137771	0.000789076	0.0283304
cg01781850	II		22	50884509	F		SBF1	NM_002972	3'UTR	chr22:50885457-50885710	N_Shore		1085	-0.237012	0.788982	0.0609689	0.000101311	0.00940163
cg01782371	II		13	25946347	F		ATP8A2;ATP8A2	NM_016529;NM_016529	1stExon;5'UTR	chr13:25945993-25946953	Island	13:24843760-24845136	1085	0.31062	1.36427	0.0929267	0.00082989	0.029154
cg01782711	II		12	99332500	R		ANKS1B;ANKS1B;ANKS1B	NM_020140;NM_152788;NM_181670	Body;Body;Body				1085	-0.470797	0.624505	0.144295	0.0011034	0.0343311
cg01783015	II		4	6588911	R		MAN2B2	NM_015274	Body			4:6639679-6639834	1085	-0.259749	0.771245	0.0660252	8.35148e-05	0.00849689
cg01785706	II		12	118570077	F					chr12:118573730-118574731	N_Shelf		1085	-0.294772	0.744701	0.0797552	0.000219053	0.0141272
cg01785906	II		6	32065659	F		TNXB	NM_019105	Body	chr6:32063533-32065044	S_Shore		1085	-0.218195	0.803969	0.0611591	0.000360183	0.0184626
cg01786466	II		2	202563127	R		MPP4	NM_033066	5'UTR				1085	-0.310756	0.732893	0.081236	0.000130589	0.0106815
cg01787285	II		1	2162682	R		SKI	NM_003036	Body	chr1:2158212-2161173	S_Shore	1:2152167-2153080	1085	-0.675896	0.5087	0.182978	0.000220868	0.0141793
cg01787559	II		4	3450770	F		HGFAC	NM_001528	Body	chr4:3449650-3449995	S_Shore		1085	-0.285371	0.751735	0.076252	0.000182214	0.0127784
cg01789501	II		1	101272300	R								1085	-0.26179	0.769673	0.0793416	0.000968476	0.0318408
cg01789743	II		1	236159467	F		NID1	NM_002508	Body	chr1:236156873-236157271	S_Shelf		1085	-0.273144	0.760983	0.0861105	0.00151386	0.0409801
cg01789926	I	Red	16	1477111	R		C16orf91	NM_001010878	Body	chr16:1478221-1478812	N_Shore	16:1416773-1417424	1082	-0.213602	0.80767	0.0629093	0.000685302	0.0261706
cg01790002	I	Red	7	27283545	F	rs35861391	EVX1	NM_001989	Body	chr7:27283408-27283614	Island	7:27248630-27250128	1084	0.322904	1.38113	0.0820291	8.26934e-05	0.00844195
cg01790523	II		2	167229656	F		SCN9A	NM_002977	5'UTR	chr2:167232388-167232711	N_Shelf		1085	-0.433703	0.648105	0.130177	0.000863369	0.0298433
cg01791906	II		1	45093307	F		RNF220	NM_018150	Body	chr1:45097281-45098049	N_Shelf		1084	-0.20424	0.815266	0.053513	0.000135279	0.0108821
cg01792616	II		16	4289562	R		SRL	NM_001098814	Body				1084	-0.511041	0.599871	0.124582	4.09518e-05	0.00593136
cg01792876	II		8	116684801	R					chr8:116681380-116681623	S_Shelf		1085	-0.254082	0.775628	0.0826451	0.00210945	0.0491476
cg01793945	II		16	4420291	R		CORO7	NM_024535	Body	chr16:4421642-4422240	N_Shore		1084	-0.320876	0.725513	0.0778364	3.74882e-05	0.00569953
cg01794245	II		8	145839459	R		KIAA1688	NM_025251	TSS1500				1084	-0.335663	0.714864	0.0976244	0.000585369	0.0240276
cg01796223	II		7	129933014	R		CPA4;CPA4;CPA4;CPA4	NM_001163446;NM_016352;NM_016352;NM_001163446	1stExon;1stExon;5'UTR;5'UTR				1083	-0.207576	0.812551	0.062129	0.000834611	0.029265
cg01796817	II		7	138509402	R								1085	-0.350381	0.70442	0.101646	0.000566718	0.023628
cg01797381	II		3	57128136	R		IL17RD	NM_017563	3'UTR	chr3:57131644-57132407	N_Shelf		1085	-0.398489	0.671333	0.11322	0.000432181	0.0203673
cg01797527	II		20	6749480	R		BMP2;BMP2	NM_001200;NM_001200	5'UTR;1stExon	chr20:6748052-6749546	Island	20:6696053-6697716	1085	0.24702	1.2802	0.0765055	0.00124315	0.0367057
cg01797899	II		14	22978195	F								1085	-0.278189	0.757154	0.0882256	0.00161517	0.0424396
cg01798813	I	Red	17	3906674	F					chr17:3907378-3907703	N_Shore	17:3853309-3853642	1085	-0.198506	0.819955	0.0508447	9.45499e-05	0.00905854
cg01799429	II		8	142733565	F					chr8:142734083-142734331	N_Shore		1085	-0.413243	0.661501	0.121114	0.000644819	0.0253465
cg01811583	II		14	100225060	R								1085	-0.322566	0.724288	0.0950793	0.000692326	0.0263228
cg01813033	II		6	132272609	R		CTGF	NM_001901	TSS200	chr6:132271356-132271658	S_Shore		1084	-0.732056	0.480919	0.212052	0.000555927	0.0233751
cg01815167	II		8	20106574	R		LZTS1	NM_021020	3'UTR	chr8:20107432-20107658	N_Shore		1078	-0.538534	0.583603	0.110767	1.16293e-06	0.000949845
cg01815671	I	Red	3	126113663	F	rs56136817	CCDC37	NM_182628	TSS200	chr3:126113547-126113967	Island	3:127595930-127596657	1083	0.373067	1.45218	0.0711566	1.58075e-07	0.00038673
cg01815833	II		1	231474257	F		C1orf124;C1orf124;EXOC8	NM_001010984;NM_032018;NM_175876	1stExon;1stExon;TSS1500	chr1:231473012-231474382	Island	1:229539169-229541159	1085	-0.878243	0.415512	0.240476	0.000260105	0.0154551
cg01817204	II		3	123602957	F		MYLK;MYLK;MYLK;MYLK	NM_053026;NM_053028;NM_053027;NM_053025	5'UTR;5'UTR;5'UTR;5'UTR	chr3:123602588-123603540	Island	3:125085279-125086230	1080	0.23429	1.26401	0.0694864	0.00074693	0.0274302
cg01818369	II		15	48741995	R		FBN1	NM_000138	Body				1082	0.984387	2.67617	0.313407	0.00168415	0.0434303
cg01819281	II		3	49054887	R		DALRD3;DALRD3	NM_018114;NM_001009996	Body;Body	chr3:49055214-49056317	N_Shore		1084	-0.309488	0.733822	0.0791414	9.20772e-05	0.00893105
cg01820374	II		12	6882083	R		LAG3	NM_002286	Body	chr12:6882855-6883184	N_Shore		1084	-0.477362	0.620418	0.148304	0.00128728	0.0374483
cg01821058	I	Red	16	55512870	R		MMP2	NM_004530	TSS1500	chr16:55513220-55513526	N_Shore	16:54070265-54071215	1085	0.20654	1.22942	0.0544809	0.000150015	0.0115331
cg01821751	II		17	56071745	F								1085	-0.287199	0.750363	0.063038	5.21464e-06	0.00207387
cg01822624	II		5	32710882	F		NPR3	NM_000908	TSS1500	chr5:32709910-32714450	Island	5:32745905-32746681	1085	0.30638	1.3585	0.073856	3.34886e-05	0.00538011
cg01824511	I	Grn	14	38064456	F		FOXA1;FOXA1	NM_004496;NM_004496	5'UTR;1stExon	chr14:38063663-38065665	Island	14:37133439-37134763	1085	0.560515	1.75157	0.126491	9.36812e-06	0.00281128
cg01824618	II		16	85315212	R					chr16:85317749-85318003	N_Shelf		1085	-0.279368	0.756262	0.0863251	0.00121121	0.0361159
cg01826093	II		1	204593784	F		LRRN2;LRRN2	NM_006338;NM_201630	5'UTR;5'UTR				1084	-0.2763	0.758586	0.0827428	0.000840019	0.0293655
cg01827098	II		7	150211152	F	rs6974067	GIMAP7	NM_153236	TSS1500				1084	-0.271763	0.762035	0.0669826	4.96597e-05	0.00651736
cg01827999	II		17	17791914	R		TOM1L2;TOM1L2	NM_001033551;NM_001082968	Body;Body				1085	-0.266982	0.765687	0.0823969	0.00119447	0.0358472
cg01830002	II		1	201032807	F		CACNA1S	NM_000069	Body				1085	-0.327206	0.720935	0.0909195	0.000319624	0.0172601
cg01832036	I	Red	17	48050274	R		DLX4;DLX4;DLX4	NM_138281;NM_001934;NM_001934	Body;5'UTR;1stExon	chr17:48048953-48050616	Island	17:45403856-45405512	1083	0.293479	1.34108	0.0701205	2.84729e-05	0.0049583
cg01832712	II		3	4910674	F					chr3:4909962-4910537	S_Shore		1085	0.339885	1.40479	0.0965381	0.00043035	0.0203088
cg01836044	II		13	61989203	R		PCDH20	NM_022843	1stExon			13:60887093-60887599	1085	0.279974	1.32309	0.0583989	1.63358e-06	0.00110521
cg01836438	II		17	1610911	R		TLCD2	NM_001164407	3'UTR	chr17:1613226-1614110	N_Shelf		1084	-0.356941	0.699814	0.0896094	6.79651e-05	0.0076698
cg01837492	II		15	69687372	R		PAQR5;PAQR5	NM_001104554;NM_017705	Body;Body			15:67473870-67474548	1084	-0.248585	0.779903	0.0707725	0.000443983	0.0206752
cg01838971	II		11	45825448	R		SLC35C1;SLC35C1;SLC35C1	NM_001145266;NM_018389;NM_001145265	TSS200;TSS1500;TSS200	chr11:45825615-45826872	N_Shore	11:45782021-45783553	1085	-0.412065	0.662281	0.110173	0.000183906	0.0128289
cg01841641	I	Red	2	223169965	R					chr2:223170486-223171140	N_Shore	2:222878195-222879964	1085	0.165451	1.17992	0.0467986	0.000407186	0.0197518
cg01843272	II		22	50911936	F		SBF1	NM_002972	Body	chr22:50912550-50913857	N_Shore		1085	-0.326477	0.721461	0.0955063	0.000629939	0.0250349
cg01843946	I	Red	14	37124434	F					chr14:37125219-37125661	N_Shore	14:36193946-36194234	1085	0.305405	1.35717	0.0958308	0.00143795	0.0398138
cg01844178	I	Grn	3	180397494	R		CCDC39	NM_181426	TSS1500	chr3:180397104-180397877	Island	3:181879635-181880276	1084	0.153256	1.16562	0.0485775	0.00160564	0.0422955
cg01850954	II		11	115238331	R		CADM1;CADM1	NM_001098517;NM_014333	Body;Body				1083	-0.309082	0.73412	0.0784229	8.10674e-05	0.00833691
cg01851399	II		12	33050217	R		PKP2;PKP2	NM_001005242;NM_004572	TSS1500;TSS1500	chr12:33049301-33050098	S_Shore	12:32940578-32941499	1084	0.468178	1.59708	0.112185	3.00259e-05	0.00510241
cg01851450	II		6	146864335	R		RAB32	NM_006834	TSS1500	chr6:146864481-146865426	N_Shore	6:146906021-146907119	1085	0.400062	1.49192	0.126039	0.00150302	0.0408003
cg01852522	I	Red	12	132686912	R		GALNT9;GALNT9	NM_001122636;NM_021808	Body;Body	chr12:132688108-132688391	N_Shore	12:131252844-131252973	1083	-0.50714	0.602215	0.116424	1.32478e-05	0.00334957
cg01852648	II		16	14169310	F		MKL2	NM_014048	5'UTR	chr16:14164849-14165656	S_Shelf		1085	-0.25289	0.776553	0.0568646	8.6981e-06	0.00268937
cg01856529	II		12	54653091	F		CBX5;CBX5;CBX5;CBX5	NM_001127322;NM_001127321;NM_001127322;NM_012117	1stExon;5'UTR;5'UTR;5'UTR				1082	-0.336364	0.714363	0.108297	0.00189681	0.0462971
cg01856970	II		4	142557562	R		IL15;IL15	NM_172174;NM_000585	TSS200;TSS200	chr4:142557388-142558323	Island	4:142776802-142777518	1080	0.177741	1.19452	0.0507496	0.000461252	0.0210968
cg01857748	II		14	37295794	R		SLC25A21;SLC25A21	NM_030631;NM_001171170	Body;Body				1085	-0.230569	0.794082	0.0628616	0.000244566	0.0149459
cg01857802	II		8	98788476	R		LAPTM4B	NM_018407	Body	chr8:98787835-98788874	Island	8:98857012-98858168	1085	0.248745	1.28242	0.0702048	0.000395394	0.0194545
cg01859237	II		5	95145218	F								1085	-0.489046	0.613211	0.140322	0.000491833	0.0218711
cg01859340	II		18	44775576	F					chr18:44772992-44775577	Island	18:43027008-43029575	1085	0.375005	1.455	0.0987214	0.000145505	0.0113165
cg01859460	II		19	2273050	R		OAZ1	NM_004152	Body	chr19:2272701-2273246	Island	19:2223711-2224190	1085	-0.4125	0.661993	0.105463	9.17842e-05	0.00891416
cg01859549	II		11	118484557	F		PHLDB1;PHLDB1;PHLDB1	NM_001144759;NM_015157;NM_001144758	Body;Body;Body	chr11:118478235-118481896	S_Shelf		1085	-0.313568	0.730835	0.069409	6.25202e-06	0.00226236
cg01860328	II		5	94620959	R		MCTP1	NM_024717	TSS1500	chr5:94619459-94621121	Island	5:94645216-94647062	1085	0.345106	1.41214	0.0957941	0.000315075	0.0171419
cg01860774	II		14	64969374	R		ZBTB25	NM_006977	5'UTR	chr14:64969967-64972180	N_Shore		1085	-0.327562	0.720679	0.0843688	0.000103387	0.00947098
cg01865937	II		9	91792434	R		SHC3	NM_016848	Body	chr9:91792662-91793611	N_Shore	9:90982254-90983469	1083	0.443896	1.55877	0.118681	0.000183849	0.0128289
cg01866359	II		10	16564102	R		C1QL3	NM_001010908	TSS200	chr10:16561604-16563822	S_Shore		1085	0.624126	1.86661	0.196178	0.00146551	0.040231
cg01866606	I	Grn	2	176950843	R					chr2:176950595-176950846	Island	2:176658931-176659530	1083	0.577679	1.7819	0.139473	3.44467e-05	0.00545806
cg01866770	II		22	40079107	R		CACNA1I;CACNA1I	NM_001003406;NM_021096	Body;Body	chr22:40081519-40082390	N_Shelf		1085	-0.410297	0.663453	0.1018	5.56751e-05	0.0069425
cg01867764	II		14	22986466	R								1085	-0.309426	0.733868	0.089417	0.000539196	0.0230383
cg01869288	II		15	31523257	R								1083	-0.213646	0.807634	0.0627569	0.000663222	0.0257262
cg01870865	II		3	48507087	R		TREX1;TREX1	NM_016381;NM_033629	TSS200;TSS200				1085	-0.311723	0.732184	0.0938532	0.000895704	0.0304306
cg01871427	II		12	90341955	F								1083	-0.32386	0.723351	0.0951167	0.000661953	0.0257009
cg01871631	II		8	129807058	R								1085	-0.289449	0.748676	0.0793074	0.000262533	0.0155378
cg01872122	II		5	16940481	R					chr5:16936753-16936957	S_Shelf		1085	-0.285255	0.751823	0.07891	0.000300416	0.0167135
cg01874152	II		12	55375859	F		KIAA0748;KIAA0748	NM_001136030;NM_001098815	5'UTR;TSS1500				1084	-0.256629	0.773655	0.0753446	0.000659036	0.0256671
cg01876531	II		1	208405868	R		PLXNA2	NM_025179	5'UTR				1085	-0.295716	0.743999	0.0961841	0.00210874	0.0491386
cg01876619	II		3	183971267	F		ECE2;ECE2	NM_014693;NM_032331	Body;Body	chr3:183967304-183967801	S_Shelf		1080	-0.211919	0.80903	0.06769	0.00174373	0.0442448
cg01879083	II		5	10306031	R		CMBL	NM_138809	5'UTR	chr5:10307520-10307913	N_Shore		1084	-0.322597	0.724266	0.0816369	7.76278e-05	0.00816719
cg01882871	II		17	32575548	R								1085	-0.331707	0.717698	0.102067	0.00115448	0.0352013
cg01882930	II		22	39713008	R		RPL3;RNU86;RPL3	NM_000967;NR_000026;NM_001033853	Body;TSS200;Body	chr22:39715473-39715945	N_Shelf		1085	-0.324759	0.722701	0.0985653	0.000984684	0.0321366
cg01889306	II		14	91738961	F	rs10142844	CCDC88C	NM_001080414	3'UTR	chr14:91738909-91739158	Island	14:90808663-90808859	1085	-0.214151	0.807227	0.0647519	0.000942178	0.0313263
cg01890417	II		1	91488275	F		ZNF644;ZNF644;ZNF644	NM_032186;NM_201269;NM_016620	TSS1500;TSS1500;TSS1500	chr1:91487158-91487807	S_Shore		1085	-0.328629	0.71991	0.0904206	0.000278582	0.0160838
cg01890568	I	Red	17	31437649	R		ACCN1;ACCN1	NM_183377;NM_001094	Body;Body				1084	-0.305257	0.736934	0.0789745	0.000110973	0.00985884
cg01890845	I	Grn	11	8102475	F		TUB;TUB	NM_177972;NM_003320	TSS1500;Body	chr11:8102358-8102913	Island	11:8058887-8059803	1085	0.270981	1.31125	0.0686861	7.97294e-05	0.00827026
cg01893560	I	Red	16	1396608	F		BAIAP3	NM_003933	Body	chr16:1397680-1398245	N_Shore	16:1336257-1336663	1085	-0.470688	0.624572	0.104054	6.08244e-06	0.00223226
cg01895124	II		19	3584954	F		GIPC3	NM_133261	TSS1500	chr19:3585357-3585947	N_Shore		1085	-0.244557	0.783051	0.0741255	0.00096949	0.0318532
cg01896918	I	Red	7	73938448	R		GTF2IRD1;GTF2IRD1	NM_005685;NM_016328	Body;Body			7:73576232-73576565	1083	-0.32219	0.724561	0.103617	0.00187451	0.046
cg01898661	I	Red	16	90114063	F		LOC100130015;LOC100130015	NR_027335;NR_027336	TSS200;Body			16:88641357-88642270	1083	0.352851	1.42312	0.103254	0.000632451	0.0250766
cg01900006	I	Grn	16	88814613	F		FAM38A	NM_001142864	Body	chr16:88815858-88816095	N_Shore		1083	-0.447826	0.639016	0.145044	0.00201828	0.0479468
cg01901332	II		11	75031054	R		ARRB1;ARRB1	NM_020251;NM_004041	Body;Body				1085	-0.634784	0.53005	0.167925	0.000156722	0.0117796
cg01901434	II		5	127835777	R		FBN2	NM_001999	Body				1084	-0.365746	0.693679	0.0861842	2.19792e-05	0.00434902
cg01902704	II		16	24999103	R		ARHGAP17;ARHGAP17	NM_001006634;NM_018054	Body;Body				1085	-0.235213	0.790402	0.0680289	0.000545103	0.0231601
cg01902758	II		11	8816428	R		ST5;ST5;ST5	NM_213618;NM_139157;NM_005418	5'UTR;5'UTR;5'UTR				1085	-0.353568	0.702178	0.101976	0.000525947	0.0226768
cg01910638	II		6	32917093	F	rs9469319	HLA-DMA	NM_006120	Body				1085	-0.293959	0.745307	0.0789166	0.000195362	0.0132345
cg01914621	II		7	155260474	R					chr7:155258827-155261403	Island	7:154953071-154954185	1084	0.411756	1.50947	0.110762	0.000201217	0.0134895
cg01917259	II		1	38414057	R		INPP5B	NM_005540	TSS1500				1085	-0.230906	0.793814	0.0666139	0.000527598	0.0227143
cg01918604	II		1	112107941	R		ADORA3	NM_001081976	TSS1500				1085	-0.218911	0.803393	0.0693934	0.00160697	0.0423132
cg01919208	II		3	49170496	R		LAMB2;LAMB2	NM_002292;NM_002292	1stExon;5'UTR			3:49145500-49145830	1085	-0.689898	0.501627	0.198117	0.00049717	0.0220149
cg01920398	II		16	89703023	F	rs77417030	DPEP1;DPEP1	NM_004413;NM_001128141	Body;Body			16:88230181-88230556	1085	-0.507545	0.601972	0.134177	0.000155162	0.0117139
cg01920563	II		7	136648231	F	rs324577	CHRM2;CHRM2;CHRM2;CHRM2;CHRM2;CHRM2;CHRM2;CHRM2	NM_001006631;NM_000739;NM_001006627;NM_001006628;NM_001006629;NM_001006632;NM_001006630;NM_001006626	5'UTR;5'UTR;5'UTR;5'UTR;5'UTR;5'UTR;5'UTR;5'UTR				1085	-0.328775	0.719805	0.102019	0.00126993	0.0371886
cg01920578	I	Grn	12	45270573	F	rs28364703	NELL2;NELL2;NELL2;NELL2;NELL2;NELL2	NM_001145110;NM_006159;NM_001145107;NM_001145108;NM_001145109;NM_001145107	Body;TSS1500;1stExon;TSS1500;TSS1500;5'UTR	chr12:45269830-45270835	Island	12:43556098-43557102	1084	0.201576	1.22333	0.0635254	0.00150792	0.0408773
cg01923020	II		11	117185292	F	rs28917240	BACE1;BACE1;BACE1;BACE1	NM_138972;NM_138971;NM_138973;NM_012104	Body;Body;Body;Body	chr11:117186344-117186979	N_Shore		1085	-0.254872	0.775016	0.0743759	0.000610722	0.0246242
cg01923894	II		1	228295858	F		MRPL55;MRPL55;MRPL55;MRPL55;MRPL55;MRPL55;MRPL55;MRPL55	NM_181464;NM_181454;NM_181441;NM_181463;NM_181456;NM_181465;NM_181462;NM_181455	Body;Body;Body;Body;Body;Body;Body;Body	chr1:228296787-228297276	N_Shore		1085	-0.244775	0.78288	0.0686711	0.000364605	0.018594
cg01926051	II		1	217309178	F		ESRRG	NM_001134285	5'UTR	chr1:217307744-217309179	Island	1:215374046-215375916	1085	0.244568	1.27707	0.0634586	0.000116214	0.0100787
cg01928068	II		11	43941594	F	rs36088299	ALKBH3	NM_139178	3'UTR				1085	-0.223148	0.799997	0.0595325	0.000178014	0.0126155
cg01928076	II		17	77818356	R					chr17:77812991-77819081	Island	17:75431045-75433630	1080	0.244907	1.2775	0.0679962	0.000316059	0.0171692
cg01929065	II		12	56122634	R		CD63;CD63	NM_001040034;NM_001780	5'UTR;5'UTR	chr12:56122017-56123186	Island	12:54408387-54409439	1085	-0.741466	0.476415	0.208626	0.000379345	0.0190118
cg01933318	II		4	14864128	R					chr4:14864508-14864801	N_Shore		1085	-0.212062	0.808915	0.0604995	0.000456298	0.0209704
cg01934781	II		12	12223947	F		BCL2L14;BCL2L14;BCL2L14;BCL2L14	NM_138723;NM_030766;NM_138723;NM_138722	5'UTR;TSS1500;1stExon;TSS1500				1085	-0.454835	0.634552	0.128086	0.000383756	0.0191198
cg01934883	II		10	81665075	F					chr10:81664389-81665076	Island	10:81654370-81655056	1085	0.31676	1.37267	0.0673104	2.5267e-06	0.00141353
cg01935086	II		1	32674191	F		IQCC;IQCC;DCDC2B	NM_001160042;NM_018134;NM_001099434	3'UTR;3'UTR;TSS1500	chr1:32670569-32671885	S_Shelf		1085	-0.2734	0.760789	0.07247	0.000161561	0.0119755
cg01935221	II		6	32945631	F		BRD2;BRD2	NM_001113182;NM_005104	Body;Body				1084	-0.436519	0.646282	0.106129	3.90402e-05	0.00581733
cg01937793	II		9	71940287	R		FAM189A2	NM_001127608	5'UTR	chr9:71939501-71940679	Island	9:71129234-71130622	1085	0.370347	1.44824	0.102153	0.000288487	0.016366
cg01937809	II		1	37941854	R		ZC3H12A	NM_025079	Body	chr1:37939723-37940650	S_Shore		1085	-0.40752	0.665298	0.119615	0.000657007	0.0256287
cg01939477	I	Red	11	43602879	R		MIR129-2	NR_029697	TSS200	chr11:43602545-43603215	Island	11:43558996-43559858	1084	0.301059	1.35129	0.0688952	1.24357e-05	0.00323211
cg01939562	II		5	3105012	F							5:3157813-3158028	1084	0.265706	1.30435	0.081361	0.0010917	0.034132
cg01939741	II		1	107680714	F					chr1:107682889-107684463	N_Shelf		1084	-0.240251	0.78643	0.07498	0.00135435	0.0384576
cg01942816	II		7	5535463	F		MIR589;FBXL18	NR_030318;NM_024963	Body;Body	chr7:5534384-5534766	S_Shore	7:5501812-5502241	1085	-0.509382	0.600867	0.128486	7.35503e-05	0.00796969
cg01943632	II		11	118764337	R		CXCR5;CXCR5;CXCR5	NM_032966;NM_032966;NM_001716	5'UTR;1stExon;Body				1082	-0.194141	0.823542	0.0546737	0.000383903	0.0191198
cg01946784	II		2	121991815	F		TFCP2L1	NM_014553	Body				1085	-0.19248	0.82491	0.0624113	0.00204194	0.0482607
cg01947130	I	Grn	15	60287196	F					chr15:60287107-60287663	Island	15:58074352-58075012	1085	0.35495	1.42611	0.093161	0.000138927	0.0110053
cg01947751	II		3	196728969	R					chr3:196728958-196730878	Island	3:198213252-198215323	1084	-0.389895	0.677128	0.112907	0.000553873	0.0233451
cg01948978	II		1	203712327	R		ATP2B4;ATP2B4	NM_001684;NM_001001396	3'UTR;3'UTR				1084	-0.336201	0.71448	0.083443	5.59897e-05	0.00696629
cg01950129	II		19	941919	F		ARID3A	NM_005224	Body	chr19:940723-942490	Island	19:892871-893534	1085	-0.534941	0.585704	0.126419	2.32137e-05	0.00446782
cg01951947	II		10	102977648	F					chr10:102975969-102978096	Island	10:102967151-102968086	1085	0.20215	1.22403	0.0593609	0.000660562	0.0257001
cg01957897	II		15	70414247	F								1085	-0.252445	0.776899	0.0666446	0.000151906	0.0115959
cg01959071	II		22	50712766	F					chr22:50713789-50714024	N_Shore		1084	-0.280315	0.755546	0.0823183	0.000661028	0.0257001
cg01959287	II		15	83515335	R								1085	-0.202015	0.817083	0.0630283	0.00134992	0.0383974
cg01961547	II		15	93603441	F	rs16947406	RGMA;RGMA;RGMA;RGMA;RGMA;RGMA	NM_001166289;NM_001166288;NM_020211;NM_001166286;NM_001166283;NM_001166287	Body;Body;Body;Body;Body;Body				1085	-0.277491	0.757682	0.0823585	0.00075356	0.0275751
cg01962062	II		18	21901590	F	rs34481824	MIR320C2;OSBPL1A	NR_031724;NM_080597	TSS200;Body				1085	-0.284351	0.752503	0.0855793	0.000891637	0.0303405
cg01962918	I	Grn	7	116139705	R		CAV2;CAV2;CAV2;CAV2	NM_001233;NM_198212;NM_001233;NM_198212	5'UTR;5'UTR;1stExon;1stExon	chr7:116139774-116140352	N_Shore	7:115926610-115927830	1085	0.46141	1.58631	0.114186	5.3258e-05	0.00678046
cg01963134	I	Red	12	39299364	R		CPNE8;CPNE8	NM_153634;NM_153634	5'UTR;1stExon	chr12:39299248-39299629	Island	12:37584992-37586993	1085	0.285776	1.33079	0.0829268	0.0005687	0.0236888
cg01963294	II		1	16070629	R		TMEM82	NM_001013641	Body	chr1:16070628-16070853	Island		1081	-0.286105	0.751184	0.0788406	0.000284627	0.0162526
cg01964562	II		20	25130549	R		LOC284798;LOC284798	NR_027092;NR_027091	TSS1500;TSS1500	chr20:25128764-25129610	S_Shore		1083	-0.286024	0.751245	0.0887465	0.00126887	0.0371721
cg01970325	II		9	140354241	F		NELF;NELF;NELF;NELF	NM_001130970;NM_001130969;NM_001130971;NM_015537	TSS1500;TSS1500;TSS1500;TSS1500	chr9:140352818-140354044	S_Shore		1085	-0.359776	0.697832	0.0912531	8.05951e-05	0.00831926
cg01970519	I	Grn	19	47524918	F		NPAS1	NM_002517	Body	chr19:47522904-47525190	Island	19:52214553-52217069	1085	0.248673	1.28232	0.0629337	7.77118e-05	0.00817296
cg01972418	I	Red	14	37125430	R		PAX9	NM_006194	TSS1500	chr14:37125219-37125661	Island	14:36194937-36196060	1083	0.250116	1.28417	0.0658259	0.000144896	0.0112901
cg01974091	I	Red	14	100625027	R		DEGS2	NM_206918	Body	chr14:100625319-100626461	N_Shore	14:99694756-99694981	1083	-0.383861	0.681226	0.113832	0.000745748	0.0273975
cg01974921	I	Grn	11	76750184	F		B3GNT6	NM_138706	5'UTR	chr11:76750692-76751778	N_Shore	11:76427783-76429718	1085	-0.431083	0.649805	0.113028	0.000136768	0.0109239
cg01975786	II		8	142428968	R					chr8:142427854-142428351	S_Shore		1085	-0.218181	0.80398	0.0601202	0.000284423	0.0162477
cg01977520	II		1	21618056	R		ECE1;ECE1;ECE1	NM_001397;NM_001113349;NM_001113348	TSS1500;TSS1500;Body	chr1:21616380-21617101	S_Shore		1085	-0.397046	0.672303	0.121887	0.00112402	0.0346691
cg01978743	II		1	43200901	F		CLDN19;CLDN19	NM_148960;NM_001123395	Body;3'UTR	chr1:43204115-43204323	N_Shelf		1085	-0.317335	0.728087	0.0972609	0.00110349	0.0343314
cg01979483	II		16	88361795	F							16:86918775-86919346	1084	-0.315012	0.72978	0.0644455	1.01846e-06	0.000906622
cg01982597	II		10	50733420	R		ERCC6;PGBD3	NM_000124;NM_170753	Body;TSS1500				1085	-0.338733	0.712673	0.0827646	4.26338e-05	0.00604847
cg01982724	II		19	47781227	R					chr19:47776370-47778740	S_Shelf		1075	-0.22835	0.795845	0.0665625	0.000602209	0.0244487
cg01982833	II		12	27174596	F		MED21	NM_004264	TSS1500	chr12:27175342-27175843	N_Shore		1085	-0.389281	0.677544	0.121419	0.00134552	0.0383228
cg01983373	II		14	101196130	R		DLK1	NM_003836	Body	chr14:101192851-101193499	S_Shelf		1085	-0.601293	0.548102	0.140273	1.81423e-05	0.00394414
cg01984511	II		12	113495839	F		DTX1;DTX1	NM_004416;NM_004416	1stExon;5'UTR	chr12:113494389-113495534	S_Shore		1085	-0.376376	0.686344	0.0990959	0.000145812	0.0113323
cg01986263	II		20	58659848	R					chr20:58662457-58662960	N_Shelf		1085	-0.248592	0.779898	0.0739945	0.000780569	0.0281558
cg01986619	II		7	2613963	F		IQCE;IQCE	NM_001100390;NM_152558	Body;Body			7:2580414-2580750	1085	-0.338515	0.712828	0.0737748	4.46466e-06	0.00190998
cg01988009	II		19	50881509	R		NR1H2	NM_007121	Body	chr19:50881418-50881664	Island	19:55573321-55573549	1085	-0.527751	0.58993	0.158259	0.000853812	0.0296535
cg01988129	II		8	67344936	R		ADHFE1	NM_144650	Body	chr8:67344497-67344989	Island	8:67507103-67507561	1084	0.227804	1.25584	0.0701153	0.00115813	0.0352554
cg01993552	II		19	46584209	R					chr19:46582045-46582444	S_Shore		1085	-0.349123	0.705306	0.106252	0.0010169	0.03273
cg01995480	I	Grn	22	45405827	F		PHF21B;PHF21B	NM_138415;NM_001135862	TSS1500;TSS200	chr22:45403036-45406372	Island	22:43781483-43785022	1085	0.219922	1.24598	0.0607495	0.000294429	0.016557
cg01999026	II		19	46932100	F					chr19:46932068-46932349	Island	19:51622862-51624189	1085	0.357533	1.4298	0.0767658	3.20149e-06	0.00158719
cg01999046	II		9	139779708	R		TRAF2	NM_021138	TSS1500	chr9:139780406-139781527	N_Shore		1083	-0.248449	0.780009	0.0621297	6.36426e-05	0.00742203
cg01999260	II		4	82965868	R					chr4:82965415-82965896	Island		1085	0.299141	1.3487	0.092539	0.00122672	0.036404
cg02000882	I	Red	16	86542113	F					chr16:86541430-86545228	Island	16:85098806-85100071	1085	0.30619	1.35824	0.0812482	0.000164183	0.0120725
cg02004044	II		17	79107140	F		MIR1250;AATK	NR_031652;NM_001080395	TSS200;Body	chr17:79109698-79109911	N_Shelf		1081	-0.228479	0.795743	0.0681558	0.000801413	0.0285853
cg02005505	I	Grn	19	19005959	F		GDF1;LASS1;LASS1	NM_001492;NM_198207;NM_021267	5'UTR;Body;Body	chr19:19006031-19007546	N_Shore	19:18866949-18868467	1084	0.386346	1.47159	0.104546	0.000219473	0.0141421
cg02005755	II		7	135412849	R		SLC13A4;SLC13A4	NM_012450;NM_012450	5'UTR;1stExon				1085	-0.217125	0.804829	0.0644055	0.000748363	0.0274667
cg02006257	I	Red	6	153450999	R		RGS17	NM_012419	5'UTR	chr6:153450992-153452792	Island	6:153492686-153493838	1085	0.305191	1.35688	0.0866587	0.000428706	0.0202776
cg02006915	II		5	175991129	R		PCDH24	NM_017675	5'UTR				1085	-0.291491	0.747149	0.0749922	0.000101514	0.00940921
cg02007434	II		10	98210804	F		TLL2	NM_012465	Body				1085	-0.283868	0.752866	0.0809218	0.000451604	0.0208526
cg02008511	II		5	54737053	F		PPAP2A;PPAP2A	NM_176895;NM_003711	Body;Body				1085	-0.239067	0.787362	0.0607239	8.2526e-05	0.00843404
cg02009091	II		19	51564742	R		KLK13	NM_015596	Body	chr19:51568154-51568412	N_Shelf		1084	-0.208686	0.81165	0.065317	0.00139841	0.0391547
cg02009358	II		3	29869747	R		RBMS3;RBMS3;RBMS3	NM_001003792;NM_001003793;NM_014483	Body;Body;Body				1084	-0.362138	0.696186	0.0943536	0.000123991	0.0104078
cg02010047	II		22	50655146	R		SELO	NM_031454	Body	chr22:50655145-50655811	Island		1085	-0.223817	0.799461	0.0707874	0.00156788	0.0417592
cg02011607	II		12	114792545	F		TBX5;TBX5;TBX5	NM_000192;NM_080717;NM_181486	3'UTR;3'UTR;3'UTR				1085	-0.502942	0.604749	0.143413	0.000453277	0.0208955
cg02012594	II		13	20133515	R					chr13:20134266-20134485	N_Shore		1085	-0.357272	0.699582	0.106152	0.000763639	0.0277805
cg02012703	I	Red	19	30016478	F	rs76640401	VSTM2B	NM_001146339	TSS1500	chr19:30015781-30021367	Island	19:34707737-34710691	1084	0.208516	1.23185	0.056708	0.000235986	0.0146828
cg02015582	II		6	32918479	F		HLA-DMA	NM_006120	Body				1084	-0.242616	0.784573	0.0603048	5.74235e-05	0.00708205
cg02016130	I	Red	4	53578359	F	rs3811779	SNORA26;KIAA0114	NR_003016;NR_024031	TSS1500;TSS1500	chr4:53578358-53579238	Island	4:53273065-53273995	1085	-0.870819	0.418608	0.241608	0.000313031	0.017072
cg02020350	II		19	52255413	R		FPR1	NM_002029	TSS1500				1084	-0.212018	0.80895	0.0687708	0.00204952	0.048362
cg02020829	II		5	92908771	F	rs7712899	FLJ42709;FLJ42709	NR_021490;NR_021491	Body;Body	chr5:92906239-92908875	Island	5:92934315-92934976	1085	0.373493	1.4528	0.102231	0.000258763	0.0154079
cg02027079	II		13	47471705	R		HTR2A;HTR2A	NM_001165947;NM_000621	TSS1500;TSS1500				1085	-0.466926	0.626926	0.122049	0.000130395	0.0106713
cg02028402	II		6	32410339	F		HLA-DRA	NM_019111	Body				1084	-0.198342	0.820089	0.059917	0.000932037	0.031127
cg02030908	I	Red	17	38249592	R		THRA;NR1D1	NM_003250;NM_021724	Body;Body	chr17:38249260-38249603	Island		1085	-0.249863	0.778908	0.0714898	0.000473914	0.0214299
cg02035102	II		7	23603991	R	rs7806462							1085	-0.412771	0.661814	0.111941	0.000226559	0.0143522
cg02035751	II		1	206729099	R		RASSF5;RASSF5;RASSF5	NM_182663;NM_182665;NM_182664	Body;TSS1500;Body	chr1:206730397-206730908	N_Shore		1085	-0.363362	0.695334	0.100257	0.000289745	0.0164063
cg02036261	I	Red	14	57276057	R		OTX2	NM_021728	5'UTR	chr14:57274607-57276840	Island	14:56344735-56345844	1084	0.401554	1.49414	0.0985261	4.58938e-05	0.00627943
cg02042310	II		1	46940420	R					chr1:46940236-46940437	Island		1084	0.457626	1.58032	0.109125	2.74578e-05	0.00485341
cg02042736	II		22	50495161	F					chr22:50496441-50497393	N_Shore		1084	-0.272866	0.761195	0.0838188	0.00113222	0.0348067
cg02046475	II		8	28047708	F		ELP3	NM_018091	3'UTR				1085	-0.293014	0.746012	0.0675885	1.4559e-05	0.00353495
cg02047489	I	Grn	5	76011836	R		F2R	NM_001992	TSS200	chr5:76011120-76012292	Island	5:76047230-76048274	1085	0.208794	1.23219	0.0522784	6.49996e-05	0.0075074
cg02047661	II		3	51976883	R		RRP9;PARP3;PARP3	NM_004704;NM_001003931;NM_005485	TSS1500;Body;5'UTR	chr3:51975612-51976505	S_Shore		1085	-0.35493	0.701223	0.0868471	4.37305e-05	0.00612683
cg02050028	II		7	43156037	R		HECW1	NM_015052	5'UTR	chr7:43152020-43153340	S_Shelf		1085	-0.354784	0.701325	0.111168	0.00141576	0.0394302
cg02051688	II		11	111568985	R		SIK2	NM_015191	Body				1083	-0.218548	0.803685	0.0612009	0.000355636	0.0183213
cg02051806	II		12	86650107	R		MGAT4C	NM_013244	5'UTR				1084	-0.365975	0.69352	0.112888	0.00118722	0.0357015
cg02053339	II		22	43088726	F		A4GALT	NM_017436	3'UTR	chr22:43088918-43089668	N_Shore		1085	-0.19743	0.820838	0.0579819	0.000661582	0.0257009
cg02055963	II		13	28543520	R		CDX2	NM_001265	TSS1500	chr13:28542221-28543544	Island	13:27438357-27441600	1085	0.482425	1.62	0.107127	6.69032e-06	0.0023419
cg02056098	II		2	167233372	F		SCN9A	NM_002977	TSS1500	chr2:167232388-167232711	S_Shore		1083	-0.452637	0.635949	0.142868	0.00153379	0.0412598
cg02057391	II		13	38443783	R		TRPC4;TRPC4;TRPC4;TRPC4;TRPC4;TRPC4;TRPC4;TRPC4;TRPC4;TRPC4;TRPC4;TRPC4	NM_016179;NM_001135955;NM_016179;NM_001135956;NM_003306;NM_001135955;NM_001135957;NM_001135958;NM_001135957;NM_003306;NM_001135956;NM_001135958	1stExon;1stExon;5'UTR;1stExon;5'UTR;5'UTR;1stExon;5'UTR;5'UTR;1stExon;5'UTR;1stExon	chr13:38443682-38444228	Island	13:37341271-37342821	1085	0.4915	1.63477	0.124682	8.07981e-05	0.00832977
cg02058357	II		3	97753734	F		GABRR3	NM_001105580	1stExon				1085	-0.367594	0.692398	0.107117	0.000599803	0.0243928
cg02059080	II		19	44124666	F		ZNF428	NM_182498	TSS1500	chr19:44123485-44124244	S_Shore		1085	-0.32706	0.72104	0.0768564	2.08608e-05	0.00423954
cg02059214	II		3	108021106	F	rs2951508	HHLA2	NM_007072	TSS1500				1085	-0.27484	0.759694	0.0841695	0.00109343	0.0341554
cg02061660	II		5	110088130	F		SLC25A46	NM_138773	Body				1085	-0.320255	0.725964	0.0945403	0.000705342	0.0265889
cg02061967	II		2	10284324	R		C2orf48	NM_182626	Body				1085	-0.183002	0.832766	0.0582448	0.00167827	0.043344
cg02064275	II		17	39465713	R								1085	-0.284602	0.752313	0.0888586	0.00136065	0.0385587
cg02064402	II		5	1225719	F		SLC6A18	NM_182632	1stExon	chr5:1226976-1227305	N_Shore		1085	-0.318792	0.727027	0.0894805	0.000367069	0.0186604
cg02064724	II		14	74179953	R		PNMA1	NM_006029	1stExon	chr14:74180518-74181264	N_Shore	14:73249700-73249751	1085	-0.680856	0.506184	0.198516	0.000604195	0.0244962
cg02065182	II		6	2637029	F					chr6:2634372-2634945	S_Shelf	6:2581795-2582307	1083	-0.376853	0.686017	0.0918034	4.04324e-05	0.00589973
cg02066570	II		9	116661680	R		ZNF618	NM_133374	Body	chr9:116662877-116663478	N_Shore		1085	-0.560699	0.57081	0.145445	0.000115706	0.0100705
cg02067022	II		6	73795396	R		KCNQ5;KCNQ5;KCNQ5;KCNQ5;KCNQ5	NM_001160130;NM_001160133;NM_001160134;NM_019842;NM_001160132	Body;Body;Body;Body;Body				1084	-0.305155	0.737009	0.0982228	0.00189149	0.0462349
cg02067232	II		10	122668413	F	rs41287988	WDR11	NM_018117	3'UTR				1085	0.735185	2.08587	0.232385	0.00155801	0.0416402
cg02067712	I	Red	13	28364724	F					chr13:28365545-28365785	N_Shore	13:27262660-27262913	1085	0.332458	1.39439	0.0957705	0.000517754	0.022485
cg02068351	II		6	132832336	R		STX7	NM_003569	5'UTR	chr6:132833798-132834349	N_Shore		1085	-0.186628	0.829753	0.0554986	0.00077173	0.0279754
cg02068356	II		1	64197478	F	rs12119920							1085	-0.363638	0.695142	0.112282	0.00120107	0.0359536
cg02071005	I	Grn	2	175200844	F		SP9	NM_001145250	Body	chr2:175199463-175202639	Island	2:174908646-174910944	1083	0.25026	1.28436	0.0663929	0.000163654	0.0120582
cg02071600	II		5	78808852	F		HOMER1;HOMER1	NM_004272;NM_004272	1stExon;5'UTR	chr5:78809347-78810468	N_Shore		1085	0.634071	1.88527	0.145714	1.35217e-05	0.00338912
cg02072400	I	Grn	12	127630550	F					chr12:127630511-127631199	Island	12:126196465-126197152	1085	0.362555	1.437	0.11573	0.00173161	0.0440681
cg02072885	I	Red	3	182880477	R		LAMP3;LAMP3	NM_014398;NM_014398	5'UTR;1stExon	chr3:182880277-182880722	Island	3:184362774-184363406	1082	0.2178	1.24334	0.0539396	5.39431e-05	0.0068306
cg02073465	II		15	59904009	F		GCNT3;GCNT3	NM_004751;NM_004751	1stExon;5'UTR				1084	-0.432275	0.649031	0.139032	0.00187617	0.0460229
cg02075221	II		19	51376639	F		KLK2;KLK2	NM_001002231;NM_005551	TSS200;TSS200				1080	-0.423838	0.65453	0.121804	0.000502003	0.0221275
cg02076355	II		10	45474372	R		C10orf10;RASSF4	NM_007021;NM_032023	TSS200;Body				1085	-0.449801	0.637755	0.140221	0.00133749	0.0381981
cg02076698	II		6	127840530	R		C6orf174	NM_001012279	TSS200	chr6:127836730-127837706	S_Shelf	6:127881515-127882334	1085	0.217888	1.24345	0.0670667	0.00115884	0.0352661
cg02078520	II		1	84944298	R		RPF1	NM_025065	TSS1500	chr1:84944932-84945350	N_Shore		1085	-0.304589	0.737426	0.0918334	0.000910692	0.030715
cg02079700	II		22	43166347	R					chr22:43165947-43166287	S_Shore		1085	-0.212309	0.808715	0.0668281	0.00148836	0.0405884
cg02081266	I	Grn	17	59529618	R					chr17:59528979-59530266	Island	17:56883762-56885102	1081	0.324357	1.38314	0.0767399	2.3714e-05	0.00450422
cg02083234	II		3	62357769	R		FEZF2	NM_018008	Body	chr3:62357639-62359774	Island	3:62332680-62334865	1085	0.319348	1.37623	0.097805	0.00109405	0.0341584
cg02083319	II		5	176929430	F		DOK3;DOK3	NM_001144875;NM_001144876	3'UTR;3'UTR	chr5:176931110-176931401	N_Shore		1084	-0.224524	0.798896	0.0662772	0.000704941	0.0265862
cg02084467	II		17	632478	R					chr17:635203-636499	N_Shelf		1085	-0.223835	0.799447	0.0659307	0.000686292	0.0261812
cg02085660	II		8	145751749	R		LRRC24;MGC70857	NM_001024678;NM_001001795	5'UTR;3'UTR	chr8:145751955-145756326	N_Shore		1085	-0.256	0.774142	0.0659678	0.000104163	0.00951089
cg02085953	II		2	97202260	F		ARID5A	NM_212481	TSS1500	chr2:97202313-97203787	N_Shore		1085	-0.497595	0.607991	0.121188	4.02626e-05	0.00588454
cg02086690	II		1	56756750	R								1085	-0.28113	0.75493	0.090538	0.00190208	0.0463504
cg02086820	II		16	88698611	R					chr16:88700455-88701573	N_Shore	16:87225888-87226113	1085	-0.246532	0.781507	0.068472	0.000317641	0.0172067
cg02088785	II		13	99223336	R		STK24	NM_001032296	Body				1085	-0.390225	0.676904	0.103335	0.00015916	0.0118739
cg02090033	I	Red	3	65583617	F		MAGI1;MAGI1;MAGI1	NM_015520;NM_001033057;NM_004742	Body;Body;Body			3:65557757-65558785	1083	0.346677	1.41436	0.10766	0.00128139	0.0373644
cg02091526	II		2	175190867	R					chr2:175190866-175192123	Island	2:174898977-174899930	1085	0.282664	1.32666	0.0888003	0.00145684	0.040111
cg02094283	II		11	114165695	F		NNMT	NM_006169	TSS1500				1084	-0.393055	0.674992	0.119219	0.000977501	0.0319915
cg02095596	II		16	56766619	F		NUP93	NM_014669	5'UTR	chr16:56763993-56764482	S_Shelf		1085	-0.267271	0.765466	0.071123	0.000171371	0.0123627
cg02097120	II		1	154492952	R		TDRD10;TDRD10	NM_182499;NM_001098475	Body;Body				1085	-0.292511	0.746387	0.0823694	0.000383457	0.0191158
cg02098413	II		6	105308735	F		HACE1	NM_020771	TSS1500	chr6:105307119-105307916	S_Shore		1085	-0.262666	0.768999	0.0747689	0.00044302	0.0206521
cg02102832	II		16	1581834	R		IFT140	NM_014714	Body	chr16:1583809-1584641	N_Shore	16:1520649-1521897	1085	-0.229248	0.795131	0.0659553	0.000509303	0.0222956
cg02103822	II		1	147246329	F		GJA5	NM_005266	TSS1500				1085	-0.277666	0.75755	0.0806898	0.000579247	0.0239177
cg02108620	II		3	42002230	R		ULK4	NM_017886	5'UTR	chr3:42002932-42003728	N_Shore		1085	-0.323789	0.723403	0.0950625	0.000659075	0.0256671
cg02110527	II		16	603934	R		SOLH	NM_005632	3'UTR	chr16:604801-605348	N_Shore	16:543935-544427	1085	-0.365106	0.694123	0.0762841	1.7002e-06	0.00113723
cg02110836	II		17	71953083	R					chr17:71948478-71949255	S_Shelf		1084	-0.437741	0.645493	0.0935387	2.87173e-06	0.00150866
cg02111032	II		7	20818070	F					chr7:20817455-20818227	Island	7:20783761-20784752	1084	0.333336	1.39562	0.0801402	3.19078e-05	0.00525429
cg02111587	II		2	75426512	F		TACR1;TACR1;TACR1;TACR1	NM_001058;NM_015727;NM_015727;NM_001058	1stExon;1stExon;5'UTR;5'UTR	chr2:75426592-75428030	N_Shore	2:75279268-75280638	1085	0.181161	1.19861	0.0544131	0.000870471	0.0299486
cg02116255	II		9	73032750	R					chr9:73033798-73035448	N_Shore		1085	-0.357126	0.699684	0.103423	0.000554234	0.0233497
cg02116283	II		2	111979319	R					chr2:111980804-111981163	N_Shore		1085	-0.352056	0.70324	0.101283	0.000509028	0.0222879
cg02117764	II		3	129289943	R		PLXND1	NM_015103	Body			3:130772511-130772769	1085	-0.253001	0.776467	0.0710162	0.000367219	0.0186643
cg02117884	II		6	31681642	F		LY6G6D;LY6G6E;LY6G6E	NM_021246;NR_024541;NR_003673	TSS1500;Body;Body				1085	-0.217888	0.804216	0.0609887	0.000353459	0.0182563
cg02118562	II		3	124082907	F		KALRN;KALRN	NM_001024660;NM_003947	Body;Body				1085	-0.314343	0.730268	0.0977505	0.00130095	0.0376573
cg02123767	II		17	71295007	R		CDC42EP4	NM_012121	5'UTR				1085	-0.312882	0.731336	0.0775963	5.52617e-05	0.00691393
cg02124149	II		1	92413007	F					chr1:92414718-92414986	N_Shore		1085	-0.27124	0.762433	0.0756084	0.000333943	0.0177104
cg02124699	II		17	30590156	F					chr17:30593198-30594033	N_Shelf		1085	-0.245138	0.782597	0.0715821	0.000615788	0.0247367
cg02126950	II		14	48143384	F		MDGA2	NM_001113498	Body	chr14:48143433-48145589	N_Shore	14:47212896-47215339	1085	0.334191	1.39681	0.0905209	0.000222615	0.0142427
cg02127172	II		16	3629620	R								1085	-0.345495	0.70787	0.110916	0.0018399	0.0455679
cg02129814	II		6	84799458	F		MRAP2	NM_138409	3'UTR				1085	-0.370771	0.690202	0.0954054	0.000101799	0.00942014
cg02131853	II		4	39034637	F		TMEM156	NM_024943	TSS1500				1085	-0.302018	0.739324	0.093793	0.00128166	0.0373695
cg02132051	II		14	73020007	R		RGS6	NM_004296	Body				1085	-0.361172	0.696859	0.0976963	0.00021826	0.0141042
cg02134347	II		14	68970795	R		RAD51L1	NM_133509	Body				1085	-0.223	0.800115	0.0605966	0.000233168	0.0145882
cg02139050	II		2	69374138	F		ANTXR1;ANTXR1	NM_053034;NM_032208	Body;Body				1083	-0.345736	0.7077	0.0956436	0.000300541	0.0167147
cg02139586	II		16	59792836	F					chr16:59788792-59789072	S_Shelf		1084	-0.333491	0.716418	0.103694	0.00129944	0.0376346
cg02144298	I	Grn	19	33792681	R		CEBPA;LOC80054	NM_004364;NR_026887	1stExon;TSS1500	chr19:33792061-33794944	Island	19:38483864-38486784	1082	0.308222	1.361	0.0671865	4.48466e-06	0.00191355
cg02145932	I	Red	20	13200969	F		ISM1	NM_080826	TSS1500	chr20:13200670-13202616	Island	20:13148671-13150815	1082	0.217458	1.24291	0.0662861	0.00103586	0.0330451
cg02146001	I	Grn	20	61051548	R		GATA5	NM_080473	TSS1500	chr20:61049361-61051897	Island	20:60483279-60485311	1085	0.378965	1.46077	0.098643	0.000122141	0.0103375
cg02146462	II		17	2757523	R		RAP1GAP2;RAP1GAP2	NM_015085;NM_001100398	Body;Body	chr17:2756101-2757938	Island	17:2702914-2704641	1081	0.247149	1.28037	0.0782612	0.0015885	0.0420428
cg02147292	II		11	130286439	R		ADAMTS8	NM_007037	Body			11:129791073-129792097	1085	-0.462512	0.6297	0.122027	0.000150506	0.0115395
cg02149136	II		11	85995039	F								1085	-0.289242	0.748831	0.0834893	0.00053138	0.0228357
cg02151711	II		8	97867643	R		PGCP	NM_016134	Body				1085	-0.18214	0.833485	0.0572209	0.00145708	0.040111
cg02153339	II		12	121415499	R		HNF1A	NM_000545	TSS1500	chr12:121416485-121416817	N_Shore		1085	-0.45386	0.635172	0.138024	0.00100806	0.0325712
cg02153497	II		12	112591144	F		TRAFD1;TRAFD1	NM_006700;NM_001143906	3'UTR;3'UTR				1085	-0.178952	0.836146	0.0465866	0.000122397	0.0103528
cg02155658	I	Grn	20	21690036	F		PAX1	NM_006192	Body	chr20:21689758-21690048	Island	20:21637731-21638048	1085	0.363911	1.43895	0.0971746	0.000180456	0.012714
cg02156783	II		2	240639549	R							2:240304481-240304615	1085	-0.338659	0.712725	0.0969252	0.000475796	0.021487
cg02156952	II		1	201193569	R		IGFN1	NM_001164586	Body	chr1:201196030-201196267	N_Shelf		1085	-0.318383	0.727324	0.0720572	9.93998e-06	0.00289052
cg02159402	I	Grn	7	151722628	R		GALNT11	NM_022087	TSS200	chr7:151722590-151723241	Island	7:151353262-151354161	1085	0.300008	1.34987	0.0749652	6.28197e-05	0.0073752
cg02159996	II		6	89927233	F	rs74396800	GABRR1;GABRR1	NM_002042;NM_002042	5'UTR;1stExon				1085	-0.30708	0.735591	0.099575	0.00204297	0.0482607
cg02161039	II		17	78041529	R		CCDC40	NM_017950	Body	chr17:78039291-78039547	S_Shore	17:75655809-75656186	1085	-0.261544	0.769862	0.071869	0.000273514	0.0159136
cg02161115	II		1	76262373	F		MSH4	NM_002440	TSS1500	chr1:76262536-76262903	N_Shore		1084	-0.399429	0.670703	0.0986032	5.10276e-05	0.00661301
cg02164225	II		2	176977773	F					chr2:176977284-176977540	S_Shore	2:176684936-176686034	1085	0.344781	1.41168	0.107815	0.00138439	0.038961
cg02167201	II		10	105209452	F	rs75516366	CALHM2;CALHM2	NR_024552;NM_015916	Body;Body	chr10:105211950-105212306	N_Shelf	10:105199423-105199594	1085	-0.277968	0.757321	0.0806433	0.00056708	0.0236408
cg02167438	I	Red	20	9819697	R		PAK7;PAK7	NM_177990;NM_020341	TSS200;TSS200	chr20:9819271-9819861	Island	20:9766830-9767806	1085	0.370922	1.44907	0.104451	0.000383543	0.0191158
cg02168186	II		15	29413491	R		FAM189A1	NM_015307	3'UTR				1085	-0.227657	0.796397	0.0576348	7.81512e-05	0.00819668
cg02168291	II		16	82671520	F		CDH13	NM_001257	Body				1084	-0.312695	0.731473	0.0767112	4.57664e-05	0.00626581
cg02168303	I	Grn	7	27265309	F	rs17501566				chr7:27265158-27265493	Island	7:27231416-27231980	1085	0.224232	1.25136	0.0664401	0.000738286	0.0272681
cg02169338	I	Red	8	76320144	R					chr8:76319450-76320196	Island	8:76482614-76482929	1083	0.234731	1.26457	0.0705242	0.000873523	0.0300134
cg02169542	II		9	19932609	F					chr9:19934351-19934827	N_Shore		1085	-0.206617	0.813331	0.0653727	0.00157448	0.0418469
cg02170784	II		16	1034527	F		SOX8	NM_014587	Body	chr16:1029878-1035327	Island	16:969912-975949	1085	-0.270255	0.763185	0.081176	0.000870808	0.029951
cg02172058	II		17	58499911	R		C17orf64;C17orf64	NM_181707;NM_181707	1stExon;5'UTR	chr17:58498711-58499332	S_Shore		1085	-0.279742	0.755979	0.088428	0.00155887	0.0416521
cg02172819	II		10	79261503	R		KCNMA1;KCNMA1;KCNMA1;KCNMA1	NM_001161353;NM_001161352;NM_002247;NM_001014797	Body;Body;Body;Body				1084	-0.406359	0.666071	0.108687	0.000184912	0.0128495
cg02173970	II		10	134723505	R					chr10:134722046-134722292	S_Shore	10:134573495-134574487	1085	-0.235494	0.79018	0.059681	7.95077e-05	0.00826711
cg02174748	II		14	101507570	F		MIR300	NR_030582	TSS200				1085	-0.332023	0.717471	0.102555	0.0012058	0.0360329
cg02175873	II		4	82964079	F					chr4:82965415-82965896	N_Shore		1085	-0.425165	0.653662	0.113045	0.000169225	0.0122827
cg02176407	II		6	99282754	F		POU3F2	NM_005604	1stExon	chr6:99279317-99283842	Island	6:99386829-99390830	1085	0.251993	1.28659	0.061564	4.25478e-05	0.00604772
cg02176858	II		2	122286796	R		CLASP1;CLASP1;CLASP1	NM_001142273;NM_015282;NM_001142274	Body;Body;Body	chr2:122287620-122288332	N_Shore		1085	-0.367607	0.69239	0.0873899	2.59344e-05	0.00471913
cg02179499	I	Grn	10	123358183	F		FGFR2;FGFR2;FGFR2;FGFR2;FGFR2	NM_001144918;NM_000141;NM_001144917;NM_001144919;NM_022970	TSS1500;TSS1500;TSS1500;TSS1500;TSS1500	chr10:123356616-123358285	Island	10:123346607-123348275	1083	0.191914	1.21157	0.0615755	0.00182875	0.0454068
cg02179652	I	Grn	11	122852429	R		BSX	NM_001098169	TSS200	chr11:122852411-122852699	Island	11:122357622-122357909	1083	0.281818	1.32554	0.0772258	0.000262986	0.0155503
cg02181287	II		14	77785784	F		GSTZ1;POMT2;GSTZ1	NM_145870;NM_013382;NM_145871	TSS1500;Body;TSS1500	chr14:77786690-77787794	N_Shore		1085	-0.310561	0.733035	0.0959817	0.00121374	0.0361645
cg02181506	II		14	94856984	F	rs8008743	SERPINA1;SERPINA1;SERPINA1;SERPINA1;SERPINA1;SERPINA1;SERPINA1;SERPINA1;SERPINA1;SERPINA1;SERPINA1;SERPINA1;SERPINA1;SERPINA1;SERPINA1;SERPINA1;SERPINA1;SERPINA1;SERPINA1;SERPINA1	NM_001127704;NM_001127701;NM_001127706;NM_001127700;NM_001127702;NM_001127704;NM_001002236;NM_001127700;NM_001127702;NM_001002235;NM_001127707;NM_001127703;NM_001127703;NM_001002236;NM_001127705;NM_001002235;NM_001127707;NM_001127701;NM_001127706;NM_001127705	1stExon;5'UTR;1stExon;1stExon;5'UTR;5'UTR;1stExon;5'UTR;1stExon;5'UTR;5'UTR;5'UTR;1stExon;5'UTR;1stExon;1stExon;1stExon;1stExon;5'UTR;5'UTR				1085	0.373364	1.45261	0.0950902	8.62189e-05	0.00862295
cg02182592	II		17	79102969	F		AATK	NM_001080395	Body	chr17:79102748-79102970	Island		1084	-0.434484	0.647598	0.095971	5.97573e-06	0.00221823
cg02186027	II		4	189580798	F					chr4:189580300-189580762	S_Shore		1085	-0.336987	0.713918	0.103704	0.00115608	0.0352222
cg02186748	II		17	48280370	R		COL1A1	NM_000088	TSS1500	chr17:48276877-48279008	S_Shore		1085	-0.345464	0.707892	0.103415	0.000836105	0.0293014
cg02187214	I	Grn	16	86599468	F		FOXC2	NM_005251	TSS1500	chr16:86599355-86602649	Island	16:85156657-85157332	1084	0.425064	1.52969	0.106335	6.40362e-05	0.00743902
cg02188818	II		4	141676849	F		TBC1D9	NM_015130	Body	chr4:141676920-141678170	N_Shore		1085	-0.503951	0.604139	0.123846	4.71803e-05	0.00635501
cg02188939	II		17	1509883	R		SLC43A2	NM_152346	Body	chr17:1509882-1510101	Island		1084	-0.285017	0.752001	0.0772409	0.000224276	0.0142976
cg02190636	II		19	541711	R		CDC34	NM_004359	3'UTR	chr19:540021-542033	Island	19:489731-493033	1085	-0.226052	0.797677	0.0587112	0.000118002	0.0101664
cg02192967	I	Grn	4	90758406	F	rs3216775	SNCA;SNCA;SNCA;SNCA	NM_001146054;NM_001146055;NM_007308;NM_000345	TSS1500;5'UTR;TSS1500;TSS200	chr4:90758008-90758870	Island	4:90977045-90977851	1082	0.267461	1.30664	0.0772926	0.000539422	0.0230383
cg02196592	II		16	85209260	R							16:83766639-83766879	1085	-0.579518	0.560168	0.153981	0.00016751	0.0121956
cg02198988	II		5	134661102	F					chr5:134662721-134663027	N_Shore		1085	-0.453946	0.635117	0.108646	2.93807e-05	0.00503651
cg02204521	II		2	138940416	R								1085	-0.318859	0.726978	0.0763957	2.99583e-05	0.00509863
cg02206259	II		1	231003485	R		C1orf198;C1orf198	NM_032800;NM_001136494	Body;Body	chr1:231003631-231004655	N_Shore		1085	-0.67491	0.509202	0.195511	0.00055637	0.0233865
cg02208504	II		15	26042919	R		ATP10A	NM_024490	Body				1085	-0.251791	0.777407	0.0730916	0.000571332	0.0237412
cg02209932	II		2	66662498	F		MEIS1	NM_002398	TSS200	chr2:66660452-66660794	S_Shore		1085	0.264863	1.30325	0.0602221	1.092e-05	0.00301218
cg02211735	II		11	5142602	R		OR52A4	NM_001005222	1stExon				1084	-0.362176	0.69616	0.105067	0.00056667	0.023628
cg02212339	I	Red	17	3493666	R		TRPV1;TRPV1;TRPV1;TRPV1	NM_080704;NM_018727;NM_080706;NM_080705	Body;Body;Body;Body			17:3440312-3440416	1085	-0.209337	0.811122	0.0608519	0.0005815	0.0239654
cg02212491	II		10	100103851	R								1085	-0.353486	0.702236	0.101794	0.000515493	0.022427
cg02212846	II		6	159639257	F	rs397476	FNDC1	NM_032532	Body			6:159559245-159559339	1084	-0.331408	0.717912	0.0893679	0.000208612	0.0137695
cg02214096	II		16	77822350	R		VAT1L	NM_020927	TSS200	chr16:77822375-77823134	N_Shore	16:76379504-76380635	1085	0.297867	1.34698	0.0644674	3.82951e-06	0.00174151
cg02214441	II		22	31536996	F		PLA2G3	NM_015715	TSS1500				1085	-0.407134	0.665555	0.11339	0.000329981	0.0175832
cg02214783	II		1	3688257	F		LOC388588	NM_001163724	TSS1500	chr1:3688553-3689684	N_Shore		1085	-0.223872	0.799417	0.0705338	0.00150367	0.0408155
cg02216780	II		13	46497736	R								1085	-0.362168	0.696165	0.117564	0.00206577	0.04858
cg02217786	I	Grn	20	690693	F					chr20:690575-691099	Island	20:638181-639082	1084	0.297113	1.34597	0.0921833	0.00126828	0.0371622
cg02220617	II		14	102312533	R		PPP2R5C;PPP2R5C;PPP2R5C;PPP2R5C;PPP2R5C	NM_001161726;NM_002719;NM_001161725;NM_178587;NM_178586	Body;Body;Body;Body;Body				1085	-0.206848	0.813143	0.0622478	0.000890644	0.0303252
cg02222728	II		8	55371829	F		SOX17	NM_022454	Body	chr8:55370170-55372525	Island	8:55532761-55535067	1085	0.496316	1.64266	0.140796	0.000423368	0.0201481
cg02222791	II		14	88621424	F								1084	-0.635291	0.529781	0.166709	0.00013853	0.0109921
cg02229605	II		14	61119122	F					chr14:61114102-61116552	S_Shelf		1085	0.352061	1.42199	0.0988921	0.000370788	0.0187605
cg02229775	II		17	64961442	F		CACNG4	NM_014405	Body	chr17:64961007-64962321	Island	17:62390899-62392977	1085	0.218722	1.24449	0.0645399	0.00070161	0.0265098
cg02231590	II		2	231737958	R		ITM2C;ITM2C;ITM2C	NM_001012516;NM_030926;NM_001012514	Body;Body;Body				1085	-0.325427	0.722219	0.10499	0.00193776	0.0468013
cg02232089	II		2	101440696	R		NPAS2	NM_002518	5'UTR	chr2:101434979-101437453	S_Shelf		1084	-0.248232	0.780179	0.0797846	0.00186277	0.045833
cg02232320	II		16	79804683	F	rs76574115				chr16:79804241-79804694	Island	16:78361846-78362195	1085	0.261569	1.29897	0.0671503	9.8086e-05	0.00922868
cg02237208	I	Red	1	2250525	F					chr1:2249315-2249634	S_Shore	1:2240232-2240478	1085	-0.414236	0.660845	0.100959	4.07817e-05	0.00592578
cg02240252	II		17	47931591	R					chr17:47928266-47929357	S_Shelf		1084	-0.343939	0.708972	0.105928	0.00116669	0.0353914
cg02241145	II		22	29706754	F		GAS2L1;GAS2L1;GAS2L1	NM_152237;NM_006478;NM_152236	Body;Body;Body	chr22:29707479-29707797	N_Shore	22:28036586-28036975	1083	-0.26402	0.767958	0.0769189	0.000598155	0.0243412
cg02244274	II		16	85426680	R								1085	-0.460354	0.63106	0.0968422	1.99779e-06	0.00124559
cg02245832	II		6	170784959	F					chr6:170787749-170787985	N_Shelf		1085	-0.234212	0.791194	0.0702396	0.000854604	0.0296703
cg02246800	II		16	87717961	R		JPH3	NM_020655	Body	chr16:87719089-87719307	N_Shore	16:86275382-86276874	1085	-0.266854	0.765785	0.0783744	0.00066197	0.0257009
cg02248826	II		15	30115149	F		TJP1;TJP1	NM_175610;NM_003257	TSS1500;TSS1500	chr15:30114110-30115215	Island	15:27900998-27902507	1085	0.296499	1.34514	0.080104	0.000214398	0.013961
cg02249390	II		6	31550612	F		LTB;LTB	NM_009588;NM_002341	TSS1500;TSS1500	chr6:31548436-31549277	S_Shore		1085	-0.31302	0.731235	0.0821314	0.000138289	0.0109822
cg02250548	II		2	134879167	F					chr2:134877407-134879168	Island	2:134593783-134595660	1085	-0.475965	0.621285	0.121553	9.01472e-05	0.00882695
cg02251224	II		2	219687409	F		PRKAG3	NM_017431	3'UTR				1085	-0.450404	0.63737	0.126154	0.000356592	0.0183495
cg02252421	II		5	127914655	F								1085	-0.37951	0.684197	0.101142	0.000175263	0.0124973
cg02253499	II		3	12602046	F		MKRN2	NM_014160	Body	chr3:12598391-12599051	S_Shelf		1085	-0.230659	0.79401	0.0605297	0.00013859	0.0109921
cg02254574	II		17	32483640	R		ACCN1;ACCN1	NM_001094;NM_001094	1stExon;5'UTR	chr17:32484007-32484280	N_Shore	17:29507665-29507825	1085	0.506718	1.65984	0.123858	4.29314e-05	0.00606013
cg02255090	II		8	1588359	R		DLGAP2	NM_004745	Body	chr8:1590038-1592282	N_Shore		1085	-0.343291	0.709432	0.107606	0.00142142	0.0395224
cg02255510	II		2	37310396	R		HEATR5B;CCDC75	NM_019024;NM_174931	Body;TSS1500	chr2:37311072-37311893	N_Shore		1085	-0.280959	0.75506	0.0801502	0.000455916	0.0209614
cg02255950	II		6	30078290	R		TRIM31	NM_007028	Body				1085	-0.271293	0.762393	0.0840393	0.00124586	0.0367491
cg02257057	II		14	75519464	R		MLH3;MLH3	NM_014381;NM_001040108	TSS1500;TSS1500	chr14:75517717-75518224	S_Shore		1084	0.779551	2.18049	0.198214	8.39323e-05	0.00851053
cg02257708	II		7	98989843	R		ARPC1B	NM_005720	Body	chr7:98990157-98990922	N_Shore		1085	-0.210689	0.810026	0.0594253	0.000391957	0.019353
cg02258201	II		9	35906148	R		HRCT1	NM_001039792	TSS200				1085	-0.558565	0.572029	0.166253	0.000780181	0.028148
cg02258846	II		6	108026281	F	rs75896831	SCML4	NM_198081	3'UTR				1085	-0.324933	0.722575	0.0790553	3.95313e-05	0.00584408
cg02259550	II		16	58005416	F		CNGB1;CNGB1	NM_001135639;NM_001297	TSS1500;TSS1500				1085	-0.34317	0.709518	0.10791	0.00147205	0.0403239
cg02264567	II		1	156863732	F		PEAR1	NM_001080471	5'UTR	chr1:156863415-156863711	S_Shore		1084	0.26279	1.30055	0.0783283	0.000793709	0.0284286
cg02266732	II		5	63257710	R	rs1800046	HTR1A	NM_000524	TSS200	chr5:63256548-63257886	Island	5:63292111-63293630	1085	0.373945	1.45346	0.097944	0.000134569	0.0108499
cg02271139	II		17	79110023	F	rs72855509	AATK	NM_001080395	Body	chr17:79109698-79109911	S_Shore		1085	-0.341306	0.710841	0.0883064	0.000111082	0.00985884
cg02272278	II		6	158448578	R		SYNJ2	NM_003898	Body			6:158368422-158368590	1085	-0.219652	0.802798	0.0686171	0.00136891	0.0386978
cg02273903	II		15	81072933	F		KIAA1199	NM_018689	5'UTR	chr15:81071267-81073220	Island	15:78858323-78860275	1085	0.195554	1.21598	0.053236	0.000239402	0.0147772
cg02273970	I	Grn	7	12609907	R		SCIN	NM_001112706	TSS1500	chr7:12610165-12610834	N_Shore		1083	0.268917	1.30855	0.0590435	5.24949e-06	0.00208099
cg02275040	II		14	52007174	F		FRMD6	NM_001042481	5'UTR				1085	-0.242095	0.784981	0.0644822	0.000173721	0.0124431
cg02275084	II		1	7531719	F		CAMTA1	NM_015215	Body				1085	-0.265679	0.766685	0.0850827	0.00179264	0.0449118
cg02275418	II		3	15372726	R		SH3BP5;SH3BP5	NM_004844;NM_001018009	Body;5'UTR	chr3:15373314-15374209	N_Shore		1085	-0.222111	0.800826	0.0588095	0.000158863	0.0118635
cg02278646	II		12	45608691	R		ANO6;ANO6;PLEKHA9;ANO6	NM_001142680;NM_001142679;NM_015899;NM_001025356	TSS1500;TSS1500;5'UTR;TSS1500	chr12:45609713-45610752	N_Shore		1085	-0.413034	0.66164	0.131858	0.00173376	0.0440964
cg02281854	II		2	217428125	F								1083	-0.28989	0.748346	0.0898168	0.00124845	0.0367943
cg02282237	II		14	61788862	R		PRKCH	NM_006255	1stExon	chr14:61787880-61789467	Island	14:60857561-60859257	1085	0.356684	1.42858	0.0782141	5.10667e-06	0.00204519
cg02282247	II		2	241197121	F							2:240845560-240845970	1085	-0.373506	0.688317	0.117764	0.00151583	0.0410096
cg02282640	I	Red	16	81743587	F		CMIP;CMIP	NM_198390;NM_030629	3'UTR;3'UTR			16:80301077-80301344	1084	-0.439777	0.64418	0.122459	0.000329155	0.0175579
cg02283151	II		14	100110845	F		HHIPL1;HHIPL1	NM_032425;NM_001127258	TSS1500;TSS1500	chr14:100111120-100111906	N_Shore		1085	-0.355165	0.701058	0.0898773	7.7608e-05	0.00816719
cg02283238	II		5	118691126	F		TNFAIP8;TNFAIP8	NM_001077654;NM_014350	Body;TSS1500	chr5:118691401-118691759	N_Shore	5:118718932-118719026	1085	-0.312199	0.731836	0.0875547	0.0003628	0.0185449
cg02283487	II		14	20904020	F		KLHL33	NM_001109997	TSS1500	chr14:20903395-20903720	S_Shore		1085	-0.330298	0.71871	0.085232	0.000106503	0.00964925
cg02284800	II		16	872520	F	rs742285				chr16:873398-873614	N_Shore		1085	-0.319659	0.726396	0.0946923	0.000736097	0.0272274
cg02286091	I	Red	5	78407678	F	rs1050824	BHMT;BHMT	NM_001713;NM_001713	5'UTR;1stExon			5:78443090-78443523	1084	0.339451	1.40418	0.0967532	0.000450779	0.0208335
cg02286270	II		13	26584279	F	rs34264844	ATP8A2	NM_016529	Body	chr13:26586287-26586761	N_Shelf		1085	-0.32617	0.721683	0.0923622	0.000413332	0.0199032
cg02286506	II		2	109648931	F	rs260613				chr2:109647955-109648230	S_Shore		1084	0.24345	1.27564	0.050261	1.27426e-06	0.000974177
cg02287325	II		16	75252355	F		CTRB1	NM_001906	TSS1500				1085	-0.211406	0.809445	0.0653881	0.00122455	0.0363685
cg02287685	II		15	76492581	R		C15orf27	NM_152335	Body				1084	-0.267474	0.76531	0.0699535	0.000131517	0.0107252
cg02288831	II		1	243723585	R		AKT3;AKT3	NM_005465;NM_181690	Body;Body				1085	-0.23201	0.792938	0.0578295	6.02141e-05	0.00724214
cg02288969	II		1	172413492	F	rs4916258	C1orf105;PIGC;PIGC	NM_139240;NM_153747;NM_002642	Body;TSS1500;TSS1500	chr1:172412867-172413281	S_Shore		1084	-0.263739	0.768174	0.0751733	0.000450785	0.0208335
cg02291204	I	Grn	1	227506526	R		CDC42BPA;CDC42BPA	NM_014826;NM_003607	TSS1500;TSS1500	chr1:227505446-227506752	Island	1:225572070-225573537	1085	0.196989	1.21773	0.0633147	0.00186283	0.045833
cg02292948	II		7	36191388	R		EEPD1	NM_030636	TSS1500	chr7:36192591-36193434	N_Shore		1085	-0.293214	0.745862	0.0677951	1.5253e-05	0.00361952
cg02293991	II		11	64005428	F		VEGFB	NM_003377	3'UTR	chr11:64008283-64009487	N_Shelf		1085	-0.287617	0.750049	0.0590336	1.10425e-06	0.000933445
cg02294870	II		17	41479663	F					chr17:41476220-41476715	S_Shelf		1085	-0.189679	0.827225	0.0572373	0.000920041	0.03089
cg02296807	I	Red	19	10657681	F		ATG4D	NM_032885	Body	chr19:10654228-10655042	S_Shelf		1084	-0.340601	0.711343	0.0828603	3.9473e-05	0.0058435
cg02296890	II		5	73495785	F								1085	-0.47544	0.621612	0.13637	0.000489562	0.0218175
cg02298220	II		20	35914908	F					chr20:35917988-35918261	N_Shelf		1085	-0.41401	0.660994	0.119253	0.000517195	0.0224701
cg02299465	II		6	33247509	F		WDR46;WDR46	NM_005452;NM_001164267	Body;Body	chr6:33244677-33245554	S_Shore		1085	-0.228282	0.7959	0.0719847	0.0015178	0.0410234
cg02302165	II		1	178751288	F		RALGPS2	NM_152663	Body				1085	-0.202576	0.816625	0.0658345	0.00209062	0.0489165
cg02302582	I	Red	10	54073281	R		DKK1	NM_012242	TSS1500	chr10:54073989-54074827	N_Shore		1079	0.248252	1.28178	0.0762276	0.00112706	0.0347102
cg02303258	II		5	134822635	F					chr5:134824503-134824779	N_Shore		1085	-0.381315	0.682963	0.100322	0.00014416	0.0112564
cg02305261	II		20	49638967	R		KCNG1	NM_002237	5'UTR	chr20:49639071-49640212	N_Shore		1085	0.49234	1.63614	0.118363	3.18853e-05	0.00525429
cg02308150	II		10	102593679	F					chr10:102590122-102590402	S_Shelf		1084	-0.32029	0.725938	0.0896409	0.000352868	0.0182392
cg02308988	II		13	44543783	R					chr13:44543782-44544018	Island	13:43441569-43443480	1085	-0.345899	0.707584	0.0940867	0.000236562	0.0146963
cg02309230	II		6	4612064	F								1085	-0.278021	0.757281	0.087656	0.00151534	0.0410021
cg02309868	II		19	35741001	F		LSR;LSR;LSR	NM_205834;NM_015925;NM_205835	Body;Body;Body	chr19:35738790-35740550	S_Shore		1085	-0.246299	0.781689	0.0671788	0.000246069	0.0149892
cg02311193	II		17	46660002	F					chr17:46658948-46660003	Island		1085	-0.326249	0.721625	0.105646	0.00201421	0.0478785
cg02312409	I	Red	6	125284241	F		STL	NR_026876	TSS200	chr6:125283124-125284389	Island	6:125324640-125326266	1085	0.389885	1.47681	0.103746	0.000171219	0.0123618
cg02313836	II		11	75382581	R					chr11:75378416-75379882	S_Shelf		1084	-0.251968	0.777269	0.0764536	0.000981755	0.0320726
cg02313986	II		15	40672041	R					chr15:40675019-40675628	N_Shelf		1084	-0.4665	0.627193	0.139013	0.000791364	0.0283786
cg02314514	II		16	27786318	F		KIAA0556	NM_015202	Body			16:27693773-27693856	1085	-0.280105	0.755705	0.0761049	0.000232769	0.0145736
cg02315513	II		14	22974951	F								1084	-0.30104	0.740048	0.094359	0.00142092	0.039521
cg02315732	II		11	61732658	F		FTH1	NM_002032	Body	chr11:61734760-61735932	N_Shelf		1085	-0.655475	0.519196	0.15469	2.26193e-05	0.00440788
cg02315870	II		7	26236721	R		HNRNPA2B1;HNRNPA2B1	NM_031243;NM_002137	Body;Body	chr7:26239418-26242062	N_Shelf		1085	-0.292341	0.746514	0.0807324	0.000293336	0.016521
cg02319043	II		14	36277474	R		RALGAPA1;RALGAPA1	NM_014990;NM_194301	Body;Body	chr14:36277778-36278620	N_Shore		1083	-0.677383	0.507945	0.178727	0.000150623	0.0115398
cg02319782	I	Red	12	291668	F	rs78240398							1084	-0.408649	0.664547	0.13001	0.00167103	0.043251
cg02321885	II		19	11032537	F		CARM1	NM_199141	3'UTR	chr19:11031933-11032195	S_Shore	19:10892934-10893733	1085	-0.350381	0.70442	0.108142	0.00119521	0.0358566
cg02322989	II		2	142888598	R		LRP1B;LRP1B	NM_018557;NM_018557	5'UTR;1stExon	chr2:142887724-142888553	S_Shore	2:142604195-142605122	1085	0.220318	1.24647	0.059005	0.00018855	0.013004
cg02325250	II		5	131409289	F	rs77296537	CSF2	NM_000758	TSS200				1083	-0.460889	0.630723	0.112171	3.97708e-05	0.00585546
cg02325832	II		4	13542883	F		NKX3-2	NM_001189	3'UTR	chr4:13543562-13546494	N_Shore		1085	0.374091	1.45367	0.121423	0.00206385	0.0485704
cg02327997	II		10	128077318	F		ADAM12;ADAM12	NM_021641;NM_003474	TSS200;TSS200	chr10:128076155-128077482	Island	10:128065937-128067664	1085	0.48995	1.63223	0.133735	0.000248712	0.0150685
cg02328440	I	Grn	1	235813839	R		GNG4;GNG4;GNG4	NM_001098722;NM_004485;NM_001098721	TSS1500;5'UTR;5'UTR	chr1:235811841-235814066	Island	1:233878863-233880689	1085	0.282141	1.32597	0.0866485	0.00112934	0.0347621
cg02328578	II		5	150175981	R		C5orf62	NM_032947	3'UTR				1085	-0.282646	0.753786	0.0881419	0.00134258	0.038267
cg02328807	I	Red	16	75269564	F	rs61729594	BCAR1;BCAR1;BCAR1;BCAR1;BCAR1;BCAR1;BCAR1;BCAR1;BCAR1	NM_001170718;NM_001170719;NM_001170721;NM_001170715;NM_001170720;NM_014567;NM_001170714;NM_001170716;NM_001170717	Body;Body;Body;Body;Body;Body;Body;Body;Body	chr16:75269028-75269879	Island	16:73826547-73827399	1082	-0.271856	0.761964	0.0795409	0.00063127	0.0250594
cg02330721	I	Grn	16	1764231	R		MAPK8IP3;MAPK8IP3	NM_001040439;NM_015133	Body;Body			16:1704099-1704480	1085	-0.379185	0.684419	0.10311	0.000235566	0.0146619
cg02331883	II		5	140798095	F		PCDHGA4;PCDHGA9;PCDHGA1;PCDHGB1;PCDHGB7;PCDHGB6;PCDHGB3;PCDHGA6;PCDHGA8;PCDHGA10;PCDHGA5;PCDHGB4;PCDHGB7;PCDHGA3;PCDHGA2;PCDHGB2;PCDHGA7;PCDHGB5	NM_018917;NM_018921;NM_018912;NM_018922;NM_018927;NM_018926;NM_018924;NM_018919;NM_032088;NM_018913;NM_018918;NM_003736;NM_032101;NM_018916;NM_018915;NM_018923;NM_018920;NM_018925	Body;Body;Body;Body;1stExon;Body;Body;Body;Body;Body;Body;Body;1stExon;Body;Body;Body;Body;Body	chr5:140798757-140799359	N_Shore	5:140778228-140778421	1084	0.522031	1.68545	0.158929	0.00102097	0.0327859
cg02332740	II		11	1074869	F		MUC2	NM_002457	TSS200				1085	-0.360668	0.69721	0.0935667	0.000115889	0.0100749
cg02332982	I	Grn	12	45444420	R		DBX2	NM_001004329	1stExon	chr12:45444202-45445386	Island	12:43730401-43731291	1085	0.338884	1.40338	0.0734168	3.91407e-06	0.00176194
cg02333298	II		16	27052228	F	rs17776530						16:26959678-26959839	1085	-0.292796	0.746174	0.0913056	0.00134233	0.038267
cg02334775	II		15	89182676	R		ISG20	NM_002201	Body				1085	-0.463192	0.629272	0.126491	0.000250407	0.0151197
cg02334926	II		5	63802741	F		RGS7BP	NM_001029875	Body	chr5:63801781-63802605	S_Shore	5:63838491-63838817	1085	0.217581	1.24307	0.0699636	0.00187137	0.0459679
cg02335909	II		10	85743628	F								1085	-0.630136	0.532519	0.146879	1.78544e-05	0.00391871
cg02336364	II		1	24764700	R	rs1008485	NIPAL3	NM_020448	Body				1085	-0.254625	0.775207	0.0776227	0.00103697	0.0330641
cg02339122	II		17	54245140	R		ANKFN1	NM_153228	Body				1085	-0.425431	0.653488	0.108215	8.44673e-05	0.00853847
cg02339465	II		15	48665853	R								1085	-0.537507	0.584203	0.162592	0.000946842	0.0314117
cg02339682	I	Red	6	56819432	R		DST;BEND6	NM_001144769;NM_152731	TSS200;TSS1500	chr6:56818873-56820308	Island	6:56926678-56928435	1085	0.267657	1.3069	0.0649199	3.74171e-05	0.00569422
cg02339891	II		7	1704031	F					chr7:1703861-1710517	Island	7:1670330-1674527	1085	0.193038	1.21293	0.0570596	0.000716762	0.0268257
cg02340083	I	Red	1	50882006	R					chr1:50881884-50882103	Island	1:50653504-50654887	1083	0.214029	1.23866	0.0606688	0.000418978	0.0200516
cg02341759	II		15	86685279	F	rs58977055	AGBL1;AGBL1	NM_152336;NM_152336	1stExon;5'UTR				1085	-0.290938	0.747562	0.0847608	0.000598129	0.0243412
cg02342415	I	Red	3	12940876	F		IQSEC1;IQSEC1	NM_014869;NM_001134382	3'UTR;3'UTR	chr3:12940753-12941134	Island	3:12915655-12916356	1084	-0.291565	0.747094	0.0924142	0.00160509	0.0422955
cg02344911	I	Grn	12	54403178	R		HOXC8	NM_022658	1stExon	chr12:54402682-54403347	Island	12:52688964-52689809	1085	0.282478	1.32641	0.0666749	2.26882e-05	0.00441249
cg02346135	I	Red	19	648389	R		RNF126	NM_194460	Body	chr19:645890-648623	Island	19:598907-599535	1085	-0.241606	0.785365	0.0667952	0.000297897	0.0166418
cg02346706	II		15	101645225	R								1084	-0.351701	0.70349	0.105052	0.000814317	0.0288523
cg02347113	II		2	101752032	F		TBC1D8	NM_001102426	Body				1085	-0.280156	0.755666	0.0866902	0.0012306	0.0364786
cg02347312	II		13	113698606	F		MCF2L;MCF2L	NM_001112732;NM_024979	Body;Body	chr13:113701833-113702280	N_Shelf	13:112746552-112746736	1085	-0.305189	0.736984	0.0679129	6.99533e-06	0.00240895
cg02347487	II		11	7059103	F	rs35685325	NLRP14	NM_176822	5'UTR				1083	-0.371951	0.689388	0.110948	0.000800878	0.0285718
cg02348488	II		11	43540266	F					chr11:43543835-43544086	N_Shelf		1085	-0.28474	0.752209	0.0657454	1.48461e-05	0.0035681
cg02348751	I	Red	4	183064035	F		MGC45800	NR_027107	Body	chr4:183063396-183066370	Island	4:183300631-183301663	1084	0.297421	1.34638	0.0818661	0.000280129	0.0161358
cg02349866	II		15	90391877	F	rs10852122	AP3S2;AP3S2	NM_005829;NR_023361	Body;Body				1084	-0.320208	0.725998	0.0776963	3.76781e-05	0.00570884
cg02351713	II		6	73329475	R					chr6:73330942-73333109	N_Shore		1085	-0.464568	0.628406	0.147519	0.00163718	0.0427484
cg02351745	II		1	23763450	R		ASAP3;ASAP3	NM_017707;NM_001143778	Body;Body	chr1:23763154-23763971	Island	1:23635742-23636521	1085	0.597617	1.81778	0.191172	0.00177157	0.0446192
cg02352281	I	Red	3	46139305	R								1085	-0.697181	0.497987	0.182824	0.000137066	0.0109347
cg02352328	II		16	89122375	R					chr16:89118801-89119152	S_Shelf	16:87649876-87650022	1084	-0.263839	0.768097	0.0724893	0.000272963	0.0159011
cg02355420	II		4	66536550	F		EPHA5;EPHA5	NM_004439;NM_182472	TSS1500;TSS1500	chr4:66536065-66536674	Island	4:66218630-66219262	1084	0.34204	1.40782	0.110642	0.001992	0.04758
cg02356435	II		3	16925533	R		PLCL2	NM_001144382	TSS1500	chr3:16925381-16926849	Island	3:16900386-16901359	1085	-0.55763	0.572564	0.142439	9.04576e-05	0.00883871
cg02357046	II		4	1686926	F		FAM53A	NM_001013622	TSS1500	chr4:1685405-1686743	S_Shore		1085	-0.292014	0.746758	0.0901979	0.00120591	0.0360329
cg02357257	II		1	6685072	R		THAP3	NM_138350	TSS200	chr1:6685071-6685691	Island	1:6607659-6608523	1085	-0.896725	0.407903	0.255453	0.000447543	0.0207668
cg02358362	II		5	172096266	R		NEURL1B	NM_001142651	Body	chr5:172096731-172097386	N_Shore		1085	-0.287802	0.74991	0.0849901	0.000708438	0.0266489
cg02362103	I	Red	1	119532773	F		TBX15	NM_152380	TSS1500	chr1:119531991-119532196	S_Shore	1:119334296-119334493	1083	0.287708	1.33337	0.075613	0.000141802	0.011144
cg02362292	II		11	61489419	F		DAGLA	NM_006133	Body	chr11:61488132-61488357	S_Shore		1085	-0.242728	0.784485	0.0750662	0.00122274	0.0363348
cg02362467	I	Red	8	104513683	R		RIMS2	NM_001100117	Body	chr8:104510870-104513913	Island	8:104580074-104583062	1082	0.318403	1.37493	0.093062	0.000622984	0.0249036
cg02363277	I	Red	17	40706718	F		HSD17B1	NM_000413	Body	chr17:40705176-40706983	Island	17:37958677-37960557	1085	-0.61836	0.538827	0.186585	0.000919429	0.0308847
cg02365303	II		5	147052498	F		JAKMIP2	NM_014790	5'UTR				1085	-0.244192	0.783337	0.057064	1.87515e-05	0.00401002
cg02366534	II		6	84140923	R		ME1	NM_002395	TSS200	chr6:84140412-84140998	Island	6:84197138-84198078	1085	0.310469	1.36406	0.0984657	0.00161565	0.0424471
cg02369921	II		9	137482619	F					chr9:137483835-137484044	N_Shore		1076	-0.257617	0.772891	0.0668458	0.000116254	0.0100795
cg02370832	II		10	91093681	F		IFIT3;IFIT3	NM_001549;NM_001031683	Body;Body				1085	-0.366663	0.693043	0.0871782	2.60046e-05	0.00472039
cg02372215	II		2	121197980	F					chr2:121199723-121199993	N_Shore		1077	-0.453359	0.63549	0.119672	0.000151659	0.0115841
cg02376143	II		16	715591	R		WDR90	NM_145294	Body	chr16:717931-719064	N_Shelf	16:655202-655593	1085	-0.310276	0.733245	0.0876947	0.000402967	0.0196595
cg02376282	I	Grn	11	1543206	F		HCCA2	NM_053005	Body			11:1499745-1499866	1081	-0.226842	0.797047	0.0709187	0.00138087	0.0389135
cg02377915	II		22	22307573	F		PPM1F	NM_014634	TSS1500	chr22:22306554-22307402	S_Shore		1085	-0.162408	0.850094	0.0510093	0.00145304	0.0400499
cg02379856	II		4	114505779	R		CAMK2D;CAMK2D;CAMK2D;CAMK2D;CAMK2D;CAMK2D	NM_172129;NM_172128;NM_172114;NM_172115;NM_001221;NM_172127	Body;Body;Body;Body;Body;Body				1084	-0.192931	0.824539	0.0622818	0.0019502	0.0469887
cg02380531	I	Grn	6	99279097	F					chr6:99279317-99283842	N_Shore	6:99385736-99385868	1084	0.261758	1.29921	0.079357	0.00097206	0.0318929
cg02380840	II		12	69464200	R								1084	-0.209508	0.810983	0.0636432	0.000995082	0.0322934
cg02381468	II		5	132159726	F		SHROOM1	NM_133456	Body	chr5:132160904-132161809	N_Shore		1084	-0.464507	0.628445	0.12808	0.000287075	0.0163229
cg02381820	II		2	121493896	R					chr2:121492857-121495234	Island	2:121209328-121211084	1084	0.197265	1.21807	0.0556197	0.000390128	0.0193093
cg02381853	II		5	33321127	R								1085	-0.329266	0.719451	0.104487	0.00162565	0.0425734
cg02383130	I	Red	7	38670957	R		AMPH;AMPH;AMPH;AMPH	NM_001635;NM_139316;NM_001635;NM_139316	5'UTR;5'UTR;1stExon;1stExon	chr7:38670439-38671008	Island	7:38636965-38637676	1083	0.266225	1.30503	0.0484571	3.92861e-08	0.00021892
cg02384811	I	Red	11	60701068	R		TMEM132A;TMEM132A	NM_017870;NM_178031	Body;Body	chr11:60701682-60702219	N_Shore	11:60457635-60458748	1085	-0.178358	0.836643	0.051691	0.000559623	0.0234407
cg02386354	II		6	112042446	F		FYN;FYN;FYN	NM_153048;NM_002037;NM_153047	5'UTR;5'UTR;TSS1500				1085	0.627729	1.87335	0.198067	0.00152821	0.0411735
cg02386403	II		6	1390998	F		FOXF2	NM_001452	1stExon	chr6:1389139-1391393	Island	6:1334145-1336365	1084	0.312646	1.36704	0.0713536	1.17789e-05	0.00313239
cg02387326	I	Red	12	54345679	F					chr12:54345563-54345916	Island	12:52631371-52632544	1085	0.361795	1.4359	0.0867314	3.02676e-05	0.00512222
cg02387510	II		12	52586810	F		KRT80;KRT80	NM_001081492;NM_182507	TSS1500;TSS1500				1085	-0.25935	0.771553	0.0839819	0.00201396	0.047877
cg02389317	II		12	76577488	F								1084	-0.302893	0.738678	0.0946332	0.00137091	0.0387323
cg02390209	II		16	25703018	F		HS3ST4	NM_006040	TSS1500	chr16:25702955-25704631	Island	16:25610402-25612178	1084	0.307449	1.35995	0.0853965	0.000317908	0.0172129
cg02390624	II		11	85469919	F		SYTL2;SYTL2;SYTL2	NM_001162953;NM_032943;NM_001162951	TSS1500;5'UTR;TSS1500				1085	-0.488596	0.613487	0.125075	9.36695e-05	0.00900786
cg02391615	II		11	73061896	R		ARHGEF17	NM_014786	Body				1084	-0.256639	0.773648	0.0772298	0.000890389	0.0303237
cg02399415	II		10	86959737	R								1082	-0.275616	0.759104	0.0854225	0.00125314	0.0368826
cg02399464	II		12	50482541	F		SMARCD1;SMARCD1	NM_139071;NM_003076	Body;Body	chr12:50478886-50479329	S_Shelf		1081	-0.559525	0.571481	0.152592	0.000245608	0.014978
cg02399524	I	Red	11	63258509	F		HRASLS5;HRASLS5;HRASLS5;HRASLS5;HRASLS5;HRASLS5	NM_001146729;NM_001146728;NM_054108;NM_054108;NM_001146728;NM_001146729	1stExon;5'UTR;1stExon;5'UTR;1stExon;5'UTR	chr11:63258378-63258804	Island	11:63014555-63015366	1085	0.198869	1.22002	0.0587717	0.00071503	0.0267849
cg02400139	II		5	145890299	F		TCERG1;TCERG1	NM_001040006;NM_006706	3'UTR;3'UTR				1083	0.725408	2.06557	0.225517	0.00129699	0.0376069
cg02401978	II		7	149195465	F		ZNF746;ZNF746	NM_001163474;NM_152557	TSS1500;TSS1500	chr7:149194139-149195275	S_Shore		1085	-0.622767	0.536458	0.150066	3.32523e-05	0.00536782
cg02402091	II		10	114135092	F		ACSL5;ACSL5;ACSL5;ACSL5	NM_016234;NM_203380;NM_203379;NM_203380	TSS1500;1stExon;5'UTR;5'UTR				1085	-0.613146	0.541644	0.1248	8.96815e-07	0.000851199
cg02402436	I	Grn	6	31540051	F	rs36221309	LTA;LTA;LTA	NM_000595;NM_001159740;NM_001159740	TSS200;1stExon;5'UTR				1085	-0.495421	0.609315	0.126335	8.80105e-05	0.00872651
cg02402882	II		5	56620429	F								1085	-0.269266	0.76394	0.0804055	0.000811473	0.0287969
cg02402931	II		10	134679276	F					chr10:134682700-134682917	N_Shelf	10:134529266-134529482	1085	-0.385847	0.679875	0.108335	0.000368603	0.0186992
cg02403395	I	Red	3	192445500	F		FGF12	NM_004113	TSS200			3:193928001-193928233	1082	0.291808	1.33885	0.0793067	0.000233706	0.0146035
cg02407308	II		9	139400599	F	rs77649002	NOTCH1	NM_017617	Body	chr9:139400878-139401569	N_Shore		1084	0.713295	2.0407	0.180473	7.73868e-05	0.00814879
cg02408532	II		6	29556369	R		OR2H2	NM_007160	1stExon				1085	-0.353038	0.70255	0.0814628	1.466e-05	0.00354419
cg02408850	II		17	79793206	F		DYSFIP1	NM_001007533	TSS1500	chr17:79790530-79791553	S_Shore		1083	-0.22759	0.796451	0.0718197	0.00153013	0.0411983
cg02412616	II		22	46422752	F	rs7510776				chr22:46423299-46423652	N_Shore		1085	-0.527237	0.590234	0.145079	0.000278911	0.0160987
cg02413100	II		4	77661370	R		SHROOM3	NM_020859	Body	chr4:77661449-77663084	N_Shore		1085	-0.251207	0.777861	0.0784934	0.00137255	0.0387587
cg02414555	II		2	79216742	R					chr2:79220192-79220592	N_Shelf		1085	-0.313228	0.731083	0.0848893	0.000224391	0.0142994
cg02416536	II		12	98577192	F	rs76785901							1085	-0.31182	0.732113	0.0931688	0.000817399	0.0289183
cg02419362	II		12	121203948	F	rs35950819	SPPL3	NM_139015	Body			12:119688277-119688332	1085	-0.285894	0.751342	0.092405	0.00197525	0.0473534
cg02419835	I	Red	5	60625717	R					chr5:60626505-60629809	N_Shore		1083	-0.348419	0.705803	0.0877074	7.11181e-05	0.00783276
cg02421207	II		10	64817824	R								1085	-0.320546	0.725752	0.0850165	0.000162987	0.0120357
cg02421962	II		16	815975	R		MSLN;MSLN	NM_005823;NM_013404	Body;Body				1085	-0.378338	0.684999	0.0768116	8.41312e-07	0.0008251
cg02421985	I	Grn	5	180527547	R					chr5:180527368-180528782	Island	5:180459991-180460413	1081	0.401772	1.49447	0.130419	0.00206573	0.04858
cg02424249	II		13	65532581	R							13:64430274-64430583	1085	-0.463694	0.628956	0.14363	0.00124489	0.0367279
cg02424715	II		14	75893680	F		JDP2;JDP2;JDP2	NM_001135047;NM_001135048;NM_130469	TSS1500;TSS1500;TSS1500	chr14:75894308-75895469	N_Shore		1085	-0.260872	0.770379	0.082131	0.00149171	0.04064
cg02426623	II		12	3259078	F		TSPAN9;TSPAN9	NM_001168320;NM_006675	5'UTR;5'UTR				1085	-0.260723	0.770495	0.0683095	0.000135202	0.0108798
cg02431562	II		2	96809970	R		DUSP2	NM_004418	Body	chr2:96810443-96811454	N_Shore		1085	-0.271765	0.762033	0.0785565	0.000541203	0.023071
cg02431732	II		22	42907591	R		SERHL	NR_027786	Body	chr22:42909975-42910247	N_Shelf		1085	-0.327606	0.720647	0.0991031	0.000947356	0.0314223
cg02432280	II		7	152622368	R					chr7:152622343-152623305	Island	7:152253232-152254268	1085	0.219214	1.2451	0.0525041	2.97753e-05	0.00508093
cg02432295	II		10	105412689	R		SH3PXD2A	NM_014631	Body				1085	-0.337959	0.713225	0.0874854	0.000111989	0.00988869
cg02436605	II		8	146125223	R		ZNF250;ZNF250	NM_001109689;NM_021061	5'UTR;5'UTR	chr8:146126088-146128055	N_Shore		1084	-0.309752	0.733629	0.0968902	0.00138895	0.0390288
cg02441747	II		4	110223646	F		COL25A1;COL25A1;COL25A1;COL25A1	NM_198721;NM_198721;NM_032518;NM_032518	1stExon;5'UTR;5'UTR;1stExon	chr4:110222970-110224257	Island	4:110442759-110443802	1085	0.356126	1.42779	0.0828078	1.70316e-05	0.00383253
cg02441982	II		17	76183641	R		AFMID;TK1;AFMID;AFMID	NM_001010982;NM_003258;NM_001145526;NR_027083	Body;TSS1500;Body;Body	chr17:76183077-76183449	S_Shore		1085	-0.333067	0.716722	0.0944246	0.000419776	0.0200703
cg02442900	II		2	234296642	R		DGKD;DGKD	NM_152879;NM_003648	Body;TSS200				1084	-0.363718	0.695087	0.0972266	0.000183344	0.0128078
cg02446647	I	Red	6	133562101	R		EYA4;EYA4;EYA4	NM_172105;NM_172103;NM_004100	TSS1500;TSS1500;TSS1500	chr6:133562086-133563586	Island	6:133603342-133605921	1084	0.382537	1.466	0.102193	0.000181628	0.0127591
cg02449638	II		19	36607078	R		TBCB;POLR2I	NM_001281;NM_006233	Body;TSS1500	chr19:36604359-36606906	S_Shore		1083	-0.543939	0.580457	0.163821	0.000899108	0.0304887
cg02449762	II		10	5661741	F								1085	-0.307217	0.735491	0.0956074	0.00131209	0.0378277
cg02450164	II		16	66493033	R		BEAN	NM_001136106	5'UTR				1084	-0.439584	0.644304	0.114493	0.000123332	0.0103864
cg02452552	II		5	150618048	F								1082	-0.285599	0.751564	0.0911571	0.00173008	0.0440401
cg02453726	I	Red	5	141339766	F		PCDH12	NM_016580	TSS1500				1085	-0.340424	0.711469	0.0750688	5.76524e-06	0.00219266
cg02455094	II		18	55104078	F		ONECUT2	NM_004852	1stExon	chr18:55103154-55108853	Island	18:53253135-53255255	1085	0.282161	1.32599	0.0816709	0.000550582	0.0232633
cg02455383	II		22	27014116	F	rs9613229	CRYBB1	NM_001887	TSS200				1084	-0.305016	0.737112	0.0955104	0.00140544	0.0392569
cg02456552	II		19	10426933	R		FDX1L;RAVER1	NM_001031734;NM_133452	TSS1500;3'UTR	chr19:10426381-10426723	S_Shore		1085	-0.309892	0.733526	0.0810274	0.000131022	0.0107003
cg02457781	II		2	232118108	F		ARMC9	NM_025139	Body	chr2:232120775-232121067	N_Shelf		1085	-0.366681	0.693031	0.10643	0.000570487	0.0237192
cg02458053	II		21	47061442	F					chr21:47061773-47064308	N_Shore		1084	-0.332364	0.717226	0.0929725	0.000350405	0.0181871
cg02458602	II		15	20563473	F					chr15:20563982-20564209	N_Shore		1085	-0.391435	0.676086	0.121246	0.00124471	0.0367274
cg02458689	II		2	27343123	R		CGREF1;CGREF1;CGREF1	NM_006569;NM_001166240;NM_001166239	TSS1500;TSS1500;TSS1500	chr2:27341567-27341923	S_Shore		1085	-0.227161	0.796792	0.0712715	0.00143623	0.0397885
cg02459519	II		17	62401855	R		PECAM1	NM_000442	TSS1500				1085	-0.222238	0.800725	0.0605537	0.000242459	0.0148678
cg02459543	II		8	94924611	F					chr8:94928518-94930124	N_Shelf		1085	-0.207367	0.812721	0.0619666	0.000818579	0.0289416
cg02462661	II		15	74275622	R		STOML1	NM_004809	3'UTR				1085	-0.381105	0.683106	0.120778	0.0016027	0.0422625
cg02467024	II		12	8187972	F	rs58872364	FOXJ2	NM_018416	5'UTR	chr12:8184964-8185616	S_Shelf		1085	-0.250883	0.778114	0.0735645	0.000648726	0.0254357
cg02467154	II		2	54482841	R		TSPYL6;ACYP2	NM_001003937;NM_138448	1stExon;Body	chr2:54482924-54483434	N_Shore	2:54336271-54336960	1085	-0.45665	0.633402	0.115736	7.95878e-05	0.00826743
cg02467451	I	Red	12	132923603	R					chr12:132922117-132922443	S_Shore	12:131433582-131433677	1081	-0.527718	0.58995	0.102751	2.8081e-07	0.000490124
cg02468770	II		7	151077901	F					chr7:151078462-151079536	N_Shore		1085	-0.324513	0.722879	0.102566	0.00155644	0.0416179
cg02471183	II		8	67456683	F					chr8:67454545-67454991	S_Shore		1085	-0.271864	0.761958	0.0786776	0.000549435	0.0232408
cg02471915	II		22	39040634	F		LOC646851	NM_001013647	Body				1085	-0.388943	0.677773	0.108713	0.000346633	0.0180747
cg02478589	II		5	139082468	R					chr5:139081001-139081202	S_Shore		1085	-0.252417	0.776921	0.0693665	0.000273824	0.0159202
cg02484335	I	Red	16	84623830	R		COTL1	NM_021149	Body			16:83181217-83181361	1083	-0.212948	0.808198	0.0646681	0.000991458	0.0322366
cg02485597	II		17	35291560	R					chr17:35291899-35300875	N_Shore	17:32365579-32365737	1085	0.587178	1.7989	0.107706	4.99012e-08	0.000246849
cg02486325	II		7	156917534	R							7:156610180-156610296	1085	-0.249685	0.779046	0.0637565	8.99456e-05	0.00881726
cg02487061	II		1	85721250	F		C1orf52;C1orf52	NR_024113;NM_198077	Body;Body	chr1:85724701-85725524	N_Shelf		1085	-0.356637	0.700026	0.0794898	7.23761e-06	0.00244048
cg02487130	I	Grn	2	220349733	F		SPEG	NM_005876	Body	chr2:220348955-220349784	Island	2:220057200-220058011	1083	0.36129	1.43518	0.114336	0.00157818	0.0419015
cg02490182	II		8	103563653	R		ODF1	NM_024410	TSS200				1077	-0.298299	0.742079	0.0823928	0.000294088	0.0165452
cg02492207	II		1	1560894	F		MIB2;MIB2;MIB2;MIB2;MIB2;MIB2	NM_001170687;NM_001170688;NM_080875;NM_001170689;NM_001170686;NR_033183	Body;Body;Body;Body;Body;Body	chr1:1560780-1561055	Island	1:1550307-1550865	1085	-0.308365	0.734647	0.0795095	0.000105169	0.00957961
cg02493544	II		11	125361336	R		FEZ1;FEZ1	NM_005103;NM_022549	5'UTR;5'UTR	chr11:125365137-125366319	N_Shelf		1085	-0.37845	0.684922	0.113451	0.000850542	0.0295842
cg02495250	II		16	82735595	F		CDH13	NM_001257	Body				1085	-0.272188	0.761711	0.0885384	0.0021104	0.0491621
cg02496234	II		7	20826128	R		SP8;SP8	NM_198956;NM_182700	5'UTR;Body	chr7:20823307-20825662	S_Shore	7:20792624-20792728	1085	0.273283	1.31427	0.0520046	1.48045e-07	0.000366667
cg02497559	II		17	73906675	F		FBF1	NM_001080542	3'UTR	chr17:73910088-73910350	N_Shelf		1085	-0.484891	0.615764	0.130288	0.000197894	0.0133478
cg02498072	II		16	12088037	F		RUNDC2A	NM_032167	Body				1085	-0.201162	0.81778	0.0599921	0.000798978	0.0285359
cg02499494	II		12	59314172	F		LRIG3;LRIG3;LRIG3	NM_153377;NM_153377;NM_001136051	5'UTR;1stExon;TSS1500	chr12:59313559-59314452	Island	12:57599343-57600719	1084	0.284454	1.32904	0.0789433	0.000314234	0.0171148
cg02500392	II		6	138539372	F		PBOV1;KIAA1244	NM_021635;NM_020340	1stExon;Body				1083	-0.273851	0.760446	0.0858549	0.00142425	0.0395738
cg02500990	II		16	89640906	R		CPNE7;CPNE7	NM_153636;NM_014427	TSS1500;TSS1500	chr16:89641053-89643415	N_Shore	16:88168236-88170877	1085	-0.418716	0.657891	0.120266	0.000498486	0.022047
cg02501767	II		6	30308067	F		TRIM39;TRIM39	NM_172016;NM_021253	Body;Body				1085	0.659788	1.93438	0.200448	0.000996328	0.0323168
cg02503850	II		10	72432552	F		ADAMTS14;ADAMTS14	NM_080722;NM_139155	TSS200;TSS200	chr10:72432242-72432738	Island	10:72102059-72102696	1085	0.425911	1.53099	0.0800787	1.04534e-07	0.000338537
cg02504211	I	Grn	3	194815434	R		C3orf21	NM_152531	Body			3:196296504-196296746	1085	-0.395258	0.673506	0.108835	0.000281541	0.0161716
cg02511156	I	Grn	12	72666264	R		LOC283392;TRHDE;LOC283392	NR_026837;NM_013381;NR_026836	Body;TSS1500;Body	chr12:72665683-72667551	Island	12:70951635-70954351	1084	0.320654	1.37803	0.0869478	0.000226124	0.0143513
cg02514559	II		9	74675332	F	rs10869090	C9orf57	NM_001128618	Body				1084	-0.224263	0.799105	0.067776	0.000936693	0.0312173
cg02515030	II		5	171682651	F	rs13161673	UBTD2	NM_152277	Body	chr5:171682495-171682728	Island	5:171615154-171615257	1084	-0.389907	0.67712	0.0918584	2.18928e-05	0.00433957
cg02519037	II		10	123872515	F		TACC2;TACC2	NM_206862;NM_206861	Body;Body	chr10:123872119-123873462	Island	10:123861978-123863452	1085	0.349573	1.41846	0.0765709	4.98674e-06	0.00202053
cg02519286	II		12	6642354	R		GAPDH	NM_002046	TSS1500	chr12:6643261-6644607	N_Shore		1085	-0.502819	0.604823	0.162479	0.00197029	0.0472655
cg02520160	I	Grn	5	156589436	F	rs2115480	FAM71B	NM_130899	3'UTR				1085	-0.199295	0.819308	0.0492602	5.21553e-05	0.00670787
cg02522990	II		16	85334289	F							16:83891543-83891791	1085	-0.415431	0.660056	0.104068	6.55364e-05	0.00752399
cg02523640	I	Red	10	129534613	F		FOXI2	NM_207426	TSS1500	chr10:129534410-129537366	Island	10:129424272-129427380	1085	0.401421	1.49395	0.100943	6.98796e-05	0.00778625
cg02524112	II		16	73206624	F							16:71764089-71764134	1083	-0.590463	0.554071	0.135563	1.32689e-05	0.00334957
cg02525643	II		6	34390021	R		RPS10	NM_001014	Body	chr6:34393325-34394014	N_Shelf		1085	-0.201105	0.817826	0.0636223	0.00157268	0.0418212
cg02527112	II		2	176971353	F		HOXD11	NM_021192	TSS1500	chr2:176971706-176972305	N_Shore	2:176679550-176680127	1085	0.331569	1.39315	0.094949	0.000479278	0.02157
cg02527751	II		16	2743684	R		KCTD5	NM_018992	Body	chr16:2746527-2746794	N_Shelf		1085	-0.254754	0.775107	0.0768805	0.000920911	0.0309045
cg02529358	II		5	148786302	R		LOC728264	NR_027180	TSS200				1085	-0.4029	0.668379	0.107226	0.000171625	0.0123697
cg02530321	II		20	43103795	F	rs77107330	TTPAL;TTPAL	NM_024331;NM_001039199	TSS1500;TSS1500	chr20:43104406-43104654	N_Shore		1085	-0.475909	0.62132	0.124544	0.000132803	0.0107673
cg02530656	II		13	112324767	R					chr13:112320824-112321129	S_Shelf		1085	-0.358302	0.698862	0.107073	0.000818838	0.0289465
cg02531437	I	Grn	10	120355260	F	rs35347546	PRLHR	NM_004248	TSS200	chr10:120353692-120355821	Island	10:120344980-120346127	1085	0.531163	1.70091	0.117116	5.75076e-06	0.00219078
cg02531548	II		2	8234915	F							2:8152280-8152367	1085	-0.310674	0.732953	0.089054	0.000485562	0.021708
cg02532577	II		13	79176769	F		POU4F1	NM_006237	Body	chr13:79175610-79177985	Island	13:78074770-78076066	1085	0.182494	1.20021	0.0511599	0.000360926	0.0184842
cg02534072	II		2	102662506	R								1085	-0.283878	0.752859	0.0779329	0.000269907	0.0157956
cg02538248	II		16	75045643	R		ZNRF1	NM_032268	Body				1085	-0.458098	0.632486	0.117935	0.000102609	0.00944676
cg02538507	II		14	56264322	R		C14orf34;C14orf34	NR_026796;NR_026797	TSS1500;TSS1500				1085	-0.233018	0.792139	0.0631969	0.000226754	0.0143523
cg02538829	II		17	21226533	R							17:21166959-21167150	1085	0.500277	1.64918	0.149697	0.000832007	0.0292064
cg02539402	II		22	43061182	F					chr22:43058126-43058751	S_Shelf		1085	-0.229742	0.794738	0.061176	0.000173042	0.0124236
cg02539664	II		3	9025584	R		SRGAP3;SRGAP3	NM_014850;NM_001033117	3'UTR;3'UTR	chr3:9027156-9027611	N_Shore		1085	-0.211922	0.809028	0.0644321	0.00100519	0.0325105
cg02543772	I	Red	12	128850630	R		TMEM132C	NM_001136103	Body	chr12:128850549-128850755	Island	12:127416371-127416693	1080	0.235397	1.26541	0.0508384	3.65139e-06	0.00170868
cg02544257	II		16	70510663	R		FUK	NM_145059	Body	chr16:70507026-70507246	S_Shelf		1084	-0.395434	0.673388	0.0962633	3.99382e-05	0.00586596
cg02546490	II		17	79096529	F		AATK	NM_001080395	Body	chr17:79093076-79096677	Island	17:76710218-76711257	1085	-0.254402	0.77538	0.0707745	0.000324952	0.0174299
cg02547724	II		6	29455365	F		MAS1L	NM_052967	1stExon				1085	-0.334576	0.715641	0.0909138	0.000233099	0.0145862
cg02550277	II		6	137815699	R		OLIG3	NM_175747	TSS200	chr6:137816474-137817223	N_Shore	6:137857108-137857743	1085	0.381977	1.46518	0.0961429	7.09702e-05	0.00782999
cg02553039	II		22	49563521	R					chr22:49564050-49564612	N_Shore		1085	-0.334719	0.715539	0.0803358	3.09316e-05	0.00517621
cg02556345	II		10	124181965	R		PLEKHA1;PLEKHA1	NM_001001974;NM_021622	Body;Body				1085	-0.638329	0.528174	0.157404	5.00573e-05	0.00653968
cg02556649	I	Grn	11	1945564	R		TNNT3;TNNT3;TNNT3;TNNT3	NM_001042781;NM_006757;NM_001042780;NM_001042782	Body;Body;Body;Body	chr11:1947531-1947958	N_Shore	11:1902130-1902231	1083	-0.228461	0.795758	0.0620962	0.000234022	0.0146172
cg02556928	II		22	37309980	R		CSF2RB	NM_000395	5'UTR				1085	-0.61529	0.540484	0.140222	1.14409e-05	0.00309135
cg02557922	II		2	595312	F							2:584799-585366	1084	-0.311949	0.732019	0.0973899	0.00135961	0.0385398
cg02558120	II		7	143747596	R		OR2A5	NM_012365	1stExon				1082	-0.382774	0.681967	0.118312	0.00121522	0.0361893
cg02558288	II		2	175463829	F		WIPF1;WIPF1	NM_003387;NM_001077269	5'UTR;5'UTR				1085	-0.212942	0.808203	0.0628687	0.000706374	0.0266104
cg02560388	II		2	11969958	R								1085	-0.46196	0.630047	0.1236	0.000185826	0.0128953
cg02562544	II		1	53543138	R		PODN	NM_153703	Body	chr1:53544104-53544683	N_Shore		1085	-0.323096	0.723904	0.101408	0.00144203	0.0398922
cg02564733	II		11	130319074	R		ADAMTS15	NM_139055	1stExon	chr11:130318234-130320198	Island	11:129823454-129825408	1085	0.238492	1.26933	0.0749109	0.00145416	0.0400684
cg02565999	II		13	95003984	F	rs77978883	GPC6	NM_005708	Body				1085	-0.210418	0.810245	0.0624698	0.000756278	0.0276266
cg02566391	II		1	67805528	R		IL12RB2	NM_001559	Body				1083	-0.315043	0.729757	0.096136	0.00104894	0.0332737
cg02567751	II		6	39521911	R		KIF6	NM_145027	Body				1083	-0.363781	0.695043	0.112097	0.00117358	0.0354879
cg02570298	II		13	53618826	F		OLFM4	NM_006418	Body				1084	-0.423567	0.654707	0.0869886	1.12036e-06	0.000935688
cg02570981	II		4	165108732	R		1-Mar	NM_001166373	5'UTR	chr4:165109389-165109842	N_Shore		1084	-0.276483	0.758446	0.0745777	0.000209468	0.0137896
cg02571560	II		6	32037587	F		TNXB	NM_019105	Body			6:32145297-32145915	1084	-0.3461	0.707442	0.105735	0.00106306	0.0335702
cg02574502	II		19	54486058	F		CACNG8	NM_031895	Body	chr19:54485303-54486322	Island	19:59177047-59178244	1085	0.263694	1.30173	0.0665007	7.33099e-05	0.00795776
cg02577745	II		14	101334582	F		MIR493	NR_030172	TSS1500				1085	-0.2579	0.772673	0.0807099	0.0013964	0.0391235
cg02580045	II		12	110449223	F		ANKRD13A	NM_033121	Body				1085	-0.263866	0.768077	0.0645052	4.30233e-05	0.00606931
cg02582355	II		2	38001560	R								1085	-0.477275	0.620472	0.147732	0.00123495	0.0365628
cg02583589	II		3	19791456	F							3:19766284-19766461	1085	-0.401211	0.669509	0.127838	0.00169849	0.0436407
cg02583633	I	Red	2	175192013	F					chr2:175190866-175192123	Island	2:174900077-174900701	1084	0.246647	1.27973	0.0729859	0.000726513	0.0270348
cg02586712	II		15	42249569	F		EHD4	NM_139265	Body				1085	-0.414084	0.660945	0.126528	0.00106533	0.033623
cg02586910	II		12	6314603	F		CD9	NM_001769	Body				1085	-0.682048	0.50558	0.215992	0.00158989	0.0420625
cg02590345	II		9	103790959	R		LPPR1	NM_207299	TSS200	chr9:103790612-103791764	Island	9:102830434-102831994	1084	0.338653	1.40306	0.0923924	0.000246979	0.015016
cg02591280	II		7	531583	R					chr7:533426-534109	N_Shore		1085	-0.351701	0.703491	0.0694183	4.05407e-07	0.000577199
cg02592454	II		6	32185820	R		NOTCH4	NM_004557	Body				1084	-0.346106	0.707438	0.092327	0.000177758	0.0126073
cg02596617	II		12	132912566	F					chr12:132910476-132910802	S_Shore		1085	-0.281552	0.754612	0.0763218	0.000225126	0.0143239
cg02598564	II		10	72822634	R								1085	-0.316854	0.728437	0.0971466	0.00110782	0.0343994
cg02599006	II		2	28032311	F		RBKS	NM_022128	Body				1085	-0.191243	0.825932	0.0585152	0.00108207	0.0339514
cg02601525	II		20	1449714	R		NSFL1C;NSFL1C;NSFL1C	NM_016143;NM_018839;NM_182483	TSS1500;TSS1500;TSS1500	chr20:1446936-1447729	S_Shore		1085	-0.229447	0.794973	0.0748106	0.00216188	0.0498786
cg02601893	II		22	43523016	F		BIK	NM_001197	Body				1085	-0.331077	0.71815	0.0751607	1.05822e-05	0.00296115
cg02602915	II		4	171011615	R		AADAT;AADAT	NM_182662;NM_016228	TSS1500;TSS1500	chr4:171010943-171011503	S_Shore	4:171247212-171248194	1085	0.332232	1.39408	0.0823327	5.45477e-05	0.00686659
cg02603662	II		16	88800103	F	rs9928479	FAM38A	NM_001142864	Body	chr16:88803802-88804112	N_Shelf		1085	-0.2975	0.742672	0.0707258	2.5948e-05	0.00471913
cg02603876	II		16	30689847	R								1085	-0.272374	0.761569	0.0701398	0.000103046	0.00946284
cg02606808	I	Red	5	71403502	R		MAP1B	NM_005909	1stExon	chr5:71402877-71404868	Island	5:71438691-71439414	1073	0.192232	1.21195	0.0583771	0.000991487	0.0322366
cg02607810	II		7	84671582	R		SEMA3D	NM_152754	Body				1085	-0.37047	0.69041	0.0674372	3.9392e-08	0.00021892
cg02609733	II		6	33260145	R		RGL2;RGL2	NR_028387;NM_004761	Body;Body	chr6:33256539-33256973	S_Shelf		1084	-0.486617	0.614702	0.151171	0.00128647	0.0374346
cg02610070	II		1	228673723	R		RNF187	NM_001010858	TSS1500	chr1:228674346-228675752	N_Shore		1084	-0.299061	0.741514	0.0872153	0.000605822	0.0245335
cg02613034	II		3	43775598	F	rs73089215							1085	-0.184134	0.831824	0.0595292	0.00198029	0.0474252
cg02613295	II		7	2564256	R		LFNG;LFNG;LFNG;LFNG	NM_001166355;NM_001040167;NM_001040168;NM_002304	Body;Body;Body;Body	chr7:2565872-2566114	N_Shore	7:2530196-2531810	1081	-0.192856	0.824601	0.062477	0.00202301	0.048003
cg02615376	II		5	141755319	R								1085	-0.248155	0.780239	0.0769166	0.00125406	0.0369017
cg02616160	I	Red	8	146107421	F		ZNF250;ZNF250	NM_001109689;NM_021061	Body;Body				1085	-0.204694	0.814897	0.0622178	0.00100204	0.0324402
cg02616368	II		8	143761680	F	rs79646367	PSCA	NM_005672	TSS200				1085	-0.44169	0.642949	0.0933017	2.20146e-06	0.00130223
cg02617898	II		14	22039806	R		OR10G3	NM_001005465	TSS1500				1084	-0.385922	0.679824	0.104165	0.000211468	0.0138584
cg02618049	II		5	139941639	R		APBB3;APBB3;APBB3;APBB3	NM_133173;NM_133172;NM_133174;NM_006051	Body;Body;Body;Body	chr5:139943835-139944477	N_Shelf		1084	-0.21821	0.803957	0.0643622	0.000698058	0.0264285
cg02621154	II		2	27798900	F		C2orf16	NM_032266	TSS1500				1085	-0.247813	0.780506	0.0783296	0.00155764	0.041634
cg02622052	II		12	41086274	R		CNTN1;CNTN1	NM_001843;NM_175038	TSS200;TSS200	chr12:41086522-41087102	N_Shore	12:39372541-39372643	1085	0.30937	1.36257	0.0986143	0.00170588	0.0437355
cg02623050	II		8	127569581	F		FAM84B	NM_174911	Body	chr8:127568676-127570873	Island	8:127637832-127640091	1085	0.211959	1.2361	0.0654926	0.00121057	0.0361063
cg02624770	II		7	28997137	R		TRIL	NM_014817	1stExon	chr7:28995305-28998541	Island	7:28961757-28965052	1085	0.429066	1.53582	0.117962	0.000275474	0.0159817
cg02624836	II		2	67312537	R								1085	-0.432467	0.648907	0.0935261	3.76375e-06	0.00173223
cg02624984	II		6	166851100	R		RPS6KA2;RPS6KA2	NM_021135;NM_001006932	Body;Body			6:166770865-166771468	1084	-0.203365	0.815981	0.0646488	0.00165698	0.0430482
cg02625725	II		1	1264265	R		GLTPD1	NM_001029885	3'UTR	chr1:1265206-1265429	N_Shore		1084	-0.349381	0.705125	0.0981572	0.000371706	0.0187807
cg02626269	II		16	87367481	F		FBXO31;FBXO31	NR_024568;NM_024735	Body;Body	chr16:87367534-87367851	N_Shore	16:85924979-85925325	1085	-0.293599	0.745575	0.0699313	2.68816e-05	0.0047974
cg02627216	II		17	38599056	F		IGFBP4	NM_001552	TSS1500	chr17:38599270-38599524	N_Shore		1085	-0.305247	0.736942	0.0871854	0.000463306	0.0211521
cg02627599	I	Grn	6	148880600	F	rs208730				chr6:148881016-148881441	N_Shore	6:148922251-148922342	1085	-0.356481	0.700136	0.0754233	2.28533e-06	0.00133431
cg02627887	II		5	87976545	F		LOC645323	NR_015436	Body	chr5:87976094-87976546	Island	5:88011819-88012472	1084	0.258579	1.29509	0.0748698	0.000552907	0.0233221
cg02628360	II		17	79315269	F					chr17:79314962-79320653	Island	17:76929540-76930505	1085	0.354256	1.42512	0.0981416	0.000306621	0.0168875
cg02629138	I	Red	11	112831915	F		NCAM1;NCAM1;NCAM1	NM_000615;NM_001076682;NM_181351	TSS200;TSS200;TSS200	chr11:112832524-112834490	N_Shore	11:112337051-112337512	1085	0.179475	1.19659	0.0562633	0.00142317	0.0395535
cg02629281	I	Red	11	8102450	F	rs61590653	TUB;TUB	NM_177972;NM_003320	TSS1500;Body	chr11:8102358-8102913	Island	11:8058887-8059803	1085	0.215309	1.24024	0.0506829	2.15533e-05	0.00430831
cg02630553	I	Red	15	60296809	F		FOXB1;FOXB1	NM_012182;NM_012182	5'UTR;1stExon	chr15:60296135-60298520	Island	15:58083293-58086096	1083	0.166069	1.18065	0.0539779	0.00209368	0.0489498
cg02631468	I	Red	20	25062777	R		VSX1;VSX1	NM_199425;NM_014588	TSS200;TSS200	chr20:25061761-25062928	Island	20:25009762-25010928	1085	0.291073	1.33786	0.0934017	0.00183103	0.0454361
cg02633148	II		4	46391476	F		GABRA2;GABRA2	NM_001114175;NM_000807	TSS200;5'UTR	chr4:46391903-46392572	N_Shore	4:46086088-46086290	1085	0.229904	1.25848	0.0674327	0.000651081	0.0254992
cg02637031	II		5	114887230	R								1085	-0.271214	0.762453	0.0795756	0.000653794	0.0255587
cg02639958	I	Red	13	30843564	F		KATNAL1;KATNAL1	NM_001014380;NM_032116	Body;Body			13:29741363-29742497	1074	0.604865	1.831	0.194586	0.00188057	0.0460906
cg02640147	II		5	170024515	F		KCNIP1;KCNIP1;KCNIP1	NM_001034837;NM_014592;NM_001034838	Body;Body;Body				1085	-0.322692	0.724197	0.10218	0.00158812	0.0420394
cg02642123	II		11	31836334	F		PAX6	NM_001127612	5'UTR	chr11:31831620-31839038	Island	11:31789283-31793023	1084	0.217461	1.24292	0.0629018	0.000545922	0.0231721
cg02645295	II		12	52705424	F	rs2276400				chr12:52701962-52702560	S_Shelf		1085	-0.335166	0.715219	0.102581	0.0010857	0.0340169
cg02647520	II		6	33173218	R		HSD17B8	NM_014234	Body	chr6:33172289-33172823	S_Shore		1084	-0.33028	0.718722	0.0989361	0.000842874	0.029431
cg02648064	II		16	79614389	F	rs77823760							1084	-0.377704	0.685433	0.0913183	3.53214e-05	0.00551896
cg02649168	I	Red	20	23618055	R		CST3	NM_000099	Body	chr20:23617906-23618639	Island	20:23565919-23566657	1083	0.411105	1.50848	0.119899	0.000606374	0.0245427
cg02650512	II		17	27048975	R		RPL23A;SNORD4A;SNORD42A	NM_000984;NR_000010;NR_000014	Body;TSS1500;TSS1500	chr17:27046856-27047273	S_Shore		1085	-0.311332	0.732471	0.0932553	0.00084235	0.0294218
cg02650767	II		1	247615210	F	rs12028142	OR2B11	NM_001004492	1stExon	chr1:247614695-247614944	S_Shore		1085	-0.379976	0.683878	0.119373	0.00145712	0.040111
cg02652579	II		6	33386967	R		CUTA;CUTA;SYNGAP1;CUTA;CUTA;CUTA	NM_015921;NM_001014837;NM_006772;NM_001014838;NM_001014840;NM_001014433	TSS1500;TSS1500;TSS1500;TSS1500;TSS1500;TSS1500	chr6:33385678-33386262	S_Shore		1085	-0.21936	0.803033	0.0713111	0.00209731	0.0489908
cg02659217	II		5	177548615	R		N4BP3	NM_015111	Body			5:177480770-177481520	1085	-0.297663	0.742551	0.0873598	0.000656034	0.0256018
cg02660823	I	Grn	19	54410305	F		PRKCG	NM_002739	3'UTR	chr19:54411376-54411968	N_Shore	19:59101779-59102572	1084	0.22638	1.25405	0.071744	0.00160283	0.0422625
cg02662495	II		12	34759279	F							12:34649071-34650891	1084	-0.437707	0.645515	0.136193	0.00130958	0.0377916
cg02669055	II		8	39848333	R		IDO2	NM_194294	Body				1085	-0.20543	0.814297	0.0643433	0.00140944	0.0393321
cg02672332	I	Red	10	134723970	R					chr10:134722046-134722292	S_Shore	10:134573495-134574487	1084	-0.277538	0.757647	0.087444	0.00150409	0.0408219
cg02672493	II		3	136537709	F		TMEM22;TMEM22;TMEM22	NM_001097599;NM_001097600;NM_025246	TSS200;TSS200;TSS200	chr3:136537559-136539204	Island	3:138020384-138021136	1084	0.252931	1.28779	0.0758103	0.000848827	0.029554
cg02675353	II		8	143695529	F		ARC	NM_015193	1stExon	chr8:143694430-143696166	Island	8:143691433-143693136	1085	0.412309	1.5103	0.114243	0.00030732	0.0169025
cg02678496	II		11	65983640	F		PACS1	NM_018026	Body				1085	-0.272468	0.761498	0.0790731	0.000569431	0.0237031
cg02683929	II		13	39566053	R		STOML3;STOML3	NM_145286;NM_001144033	TSS1500;TSS1500				1085	-0.348104	0.706026	0.101583	0.000610734	0.0246242
cg02685016	II		6	17282333	R		RBM24;RBM24;RBM24;RBM24	NM_001143941;NM_153020;NM_001143941;NM_001143942	1stExon;TSS1500;5'UTR;Body	chr6:17280739-17282334	Island	6:17388719-17390413	1085	0.338801	1.40326	0.105501	0.00132118	0.0379305
cg02689238	II		2	101598906	F	rs13430345	NPAS2	NM_002518	Body				1084	-0.348657	0.705635	0.0760884	4.59959e-06	0.0019436
cg02689514	I	Red	16	88992127	R		CBFA2T3;CBFA2T3	NM_175931;NM_005187	5'UTR;Body	chr16:88994137-88994442	N_Shelf		1085	-0.245496	0.782316	0.0751596	0.00108952	0.0340846
cg02690117	II		1	23880210	R					chr1:23881017-23881755	N_Shore		1085	-0.324766	0.722697	0.0898178	0.000299392	0.0166844
cg02691745	II		14	101488488	R		MIR411	NR_030389	TSS1500				1085	-0.225121	0.79842	0.0569887	7.80635e-05	0.00819321
cg02692964	I	Red	17	40575494	R		PTRF	NM_012232	TSS200	chr17:40573740-40575526	Island	17:37827267-37829052	1082	0.270486	1.3106	0.0781797	0.000540581	0.0230623
cg02694017	I	Red	19	54485509	R		CACNG8;MIR935	NM_031895;NR_030632	Body;TSS200	chr19:54485303-54486322	Island	19:59177047-59178244	1084	0.399713	1.4914	0.0828364	1.39773e-06	0.00102866
cg02695292	II		8	26047392	F					chr8:26047804-26048097	N_Shore		1085	-0.343521	0.709269	0.0888301	0.000110107	0.00981682
cg02696201	II		7	157179773	R		DNAJB6	NM_058246	Body			7:156872516-156872592	1085	-0.298228	0.742132	0.0909278	0.00103868	0.0330973
cg02696561	II		7	1047834	F		C7orf50;C7orf50;C7orf50	NM_001134395;NM_032350;NM_001134396	Body;Body;Body	chr7:1048921-1049124	N_Shore		1085	-0.198881	0.819647	0.0634395	0.00171867	0.043886
cg02696675	II		2	161265366	F		RBMS1;RBMS1	NM_002897;NM_016836	Body;Body	chr2:161263871-161264460	S_Shore		1085	-0.284616	0.752303	0.090851	0.00173163	0.0440681
cg02699336	II		3	56502021	F		ERC2	NM_015576	5'UTR	chr3:56501868-56502345	Island	3:56476769-56477842	1085	0.333365	1.39566	0.0826743	5.52421e-05	0.00691393
cg02700891	I	Grn	3	129693586	F		TRH;TRH	NM_007117;NM_007117	5'UTR;1stExon	chr3:129693127-129694841	Island	3:131175814-131176671	1085	0.19017	1.20946	0.0600882	0.0015516	0.0415462
cg02701625	II		2	215275757	F		VWC2L	NM_001080500	TSS1500			2:214983982-214984091	1085	0.356041	1.42767	0.115846	0.00211639	0.0492313
cg02705800	I	Red	15	93199018	R		FAM174B;FAM174B	NM_207446;NM_207446	5'UTR;1stExon	chr15:93198374-93199181	Island	15:90999443-91000185	1083	0.174473	1.19062	0.0566122	0.00205687	0.0484694
cg02705909	II		19	18879450	F		CRTC1;CRTC1	NM_015321;NM_001098482	Body;Body			19:18740374-18740627	1085	-0.358041	0.699045	0.112104	0.00140405	0.0392356
cg02706273	II		16	8947967	R		CARHSP1;CARHSP1	NM_001042476;NM_014316	3'UTR;3'UTR				1084	-0.193131	0.824374	0.0607337	0.00147291	0.0403333
cg02707114	II		5	53620693	R								1085	-0.271588	0.762168	0.0833624	0.00112234	0.0346473
cg02707357	II		8	28483997	F					chr8:28479635-28480798	S_Shelf		1085	-0.635004	0.529933	0.109625	6.93522e-09	8.67201e-05
cg02707840	II		11	59610635	F		GIF	NM_005142	Body				1085	-0.220653	0.801995	0.0612627	0.000316072	0.0171692
cg02712553	II		10	64136038	R		ZNF365;ZNF365;ZNF365	NM_199450;NM_014951;NM_199451	Body;Body;Body	chr10:64133789-64134420	S_Shore		1085	-0.291541	0.747111	0.0791565	0.000230419	0.0144947
cg02712922	I	Red	1	3032302	F		PRDM16;PRDM16	NM_022114;NM_199454	Body;Body	chr1:3028179-3028557	S_Shelf	1:3021935-3022163	1085	-0.181041	0.834401	0.0501297	0.000304485	0.0168199
cg02714666	II		3	16131767	R								1084	-0.42335	0.654849	0.0923655	4.57432e-06	0.0019353
cg02716288	II		7	1483641	R		MICALL2	NM_182924	Body	chr7:1483640-1484059	Island	7:1449828-1450585	1085	-0.235854	0.789896	0.0514884	4.63388e-06	0.0019455
cg02716826	II		9	33447032	R		SUGT1P1;AQP3	NR_003667;NM_004925	Body;Body	chr9:33447446-33447824	N_Shore		1085	-0.816858	0.441818	0.150584	5.80828e-08	0.000266799
cg02717347	II		7	148995975	R					chr7:148991655-148992181	S_Shelf		1085	-0.401185	0.669526	0.0966037	3.28287e-05	0.00532925
cg02718516	II		8	13424094	F	rs73665146	C8orf48	NM_001007090	TSS1500			8:13468465-13468761	1085	0.334609	1.39739	0.0712452	2.64552e-06	0.00145408
cg02720342	II		5	142276783	F		ARHGAP26;ARHGAP26	NM_015071;NM_001135608	Body;Body				1085	-0.223892	0.799401	0.0607213	0.000226728	0.0143523
cg02721000	I	Grn	12	54441213	R		HOXC4	NM_014620	5'UTR	chr12:54440642-54441543	Island	12:52727367-52727913	1082	0.401619	1.49424	0.0882244	5.30759e-06	0.00209398
cg02723617	II		7	150755897	F	rs34082634	CDK5;CDK5;SLC4A2	NM_004935;NM_001164410;NM_003040	TSS1500;TSS1500;TSS1500	chr7:150756391-150756659	N_Shore		1084	-0.447553	0.639191	0.130964	0.000632279	0.0250748
cg02724909	I	Grn	5	149625104	F		CAMK2A;CAMK2A	NM_015981;NM_171825	Body;Body				1084	-0.452006	0.636351	0.118836	0.000142597	0.0111869
cg02724919	II		4	1537692	R					chr4:1541591-1541868	N_Shelf	4:1508401-1508498	1085	-0.293933	0.745326	0.0900348	0.00109596	0.0342012
cg02725885	I	Red	19	291239	F		PPAP2C;PPAP2C;PPAP2C	NM_003712;NM_177526;NM_177543	Body;5'UTR;TSS200	chr19:290594-292249	Island	19:241618-242445	1085	0.257466	1.29365	0.0697855	0.000224788	0.014316
cg02727811	II		10	126736988	F		CTBP2;CTBP2	NM_001083914;NM_001329	5'UTR;5'UTR				1085	-0.239755	0.78682	0.0708079	0.0007092	0.0266624
cg02727824	II		8	13197630	F		DLC1;DLC1	NM_182643;NM_024767	Body;Body				1085	-0.234637	0.790858	0.0682752	0.000588978	0.024116
cg02728050	II		10	50818153	F		SLC18A3;CHAT	NM_003055;NM_020984	TSS200;5'UTR	chr10:50817601-50820356	Island	10:50487044-50490384	1085	0.213864	1.23845	0.0675061	0.00153458	0.0412688
cg02728209	II		2	175202555	R					chr2:175199463-175202639	Island	2:174908646-174910944	1084	0.213459	1.23795	0.0590191	0.000298297	0.01666
cg02730055	II		16	1600926	R		IFT140;TMEM204	NM_014714;NM_024600	Body;Body	chr16:1598952-1599157	S_Shore	16:1540882-1541121	1085	-0.2499	0.778879	0.0815096	0.00217023	0.0499918
cg02732134	II		10	101732382	R		DNMBP	NM_015221	5'UTR				1085	-0.272118	0.761764	0.0827372	0.00100564	0.0325187
cg02735762	II		9	135280262	R		TTF1	NM_007344	5'UTR	chr9:135282052-135282315	N_Shore		1084	0.323647	1.38216	0.0974321	0.000894488	0.0303962
cg02736420	I	Grn	13	95364569	F		SOX21	NM_007084	TSS200	chr13:95363152-95366051	Island	13:94161154-94164046	1085	0.254025	1.2892	0.0818032	0.00190078	0.0463355
cg02740093	II		16	11930389	R		RSL1D1	NM_015659	3'UTR				1085	-0.23414	0.791251	0.0649282	0.000310794	0.0170109
cg02740606	I	Red	11	67206418	R		CORO1B;CORO1B;PTPRCAP	NM_001018070;NM_020441;NM_005608	Body;Body;TSS1500	chr11:67203319-67203662	S_Shelf		1085	-0.347936	0.706144	0.103074	0.000736538	0.027237
cg02741158	II		16	65155639	R		CDH11	NM_001797	5'UTR	chr16:65154656-65157664	Island	16:63712158-63715368	1084	0.279651	1.32267	0.0695433	5.78913e-05	0.00711111
cg02744705	II		4	151178090	R		DCLK2;DCLK2	NM_001040261;NM_001040260	3'UTR;3'UTR	chr4:151177347-151177559	S_Shore	4:151397399-151397694	1085	-0.43747	0.645668	0.107118	4.42642e-05	0.00616705
cg02745847	I	Red	17	47075880	R		IGF2BP1;IGF2BP1	NM_006546;NM_001160423	Body;Body	chr17:47072820-47076042	Island	17:44429782-44431193	1085	0.380404	1.46287	0.105499	0.000311248	0.0170292
cg02746187	II		15	53076188	R		ONECUT1	NM_004498	Body	chr15:53076187-53077926	Island		1085	0.489631	1.63171	0.139942	0.000467339	0.0212528
cg02746514	II		7	4793947	F		FOXK1	NM_001037165	Body	chr7:4794117-4794525	N_Shore		1085	-0.355729	0.700662	0.0912351	9.65752e-05	0.00917169
cg02748293	II		5	149561517	R		CDX1	NM_001804	Body				1085	-0.423211	0.654941	0.117234	0.000306239	0.0168712
cg02753027	II		19	39616041	F	rs60862279	PAK4;PAK4;PAK4;PAK4;PAK4	NM_001014832;NM_001014834;NM_005884;NM_001014831;NM_001014835	TSS1500;TSS1500;TSS1500;TSS1500;TSS1500	chr19:39616277-39616819	N_Shore		1085	-0.474363	0.622281	0.120615	8.39416e-05	0.00851053
cg02754224	I	Red	18	77317343	R					chr18:77319182-77319421	N_Shore		1083	-0.491764	0.611547	0.108543	5.88228e-06	0.00220485
cg02756106	II		12	45270707	R		NELL2;NELL2;NELL2;NELL2;NELL2	NM_001145110;NM_006159;NM_001145108;NM_001145107;NM_001145109	Body;TSS1500;TSS1500;TSS200;TSS1500	chr12:45269830-45270835	Island	12:43556098-43557102	1082	0.279816	1.32289	0.082487	0.00069324	0.0263413
cg02759193	II		5	1194595	R					chr5:1196046-1196247	N_Shore		1085	-0.299809	0.74096	0.0718398	3.00223e-05	0.00510241
cg02760152	II		1	57886427	R		DAB1	NM_021080	5'UTR	chr1:57887963-57890637	N_Shore		1084	-0.426032	0.653095	0.116576	0.000257637	0.0153632
cg02761308	II		17	56071963	R								1085	-0.434118	0.647836	0.112633	0.000116078	0.0100758
cg02763234	II		3	49764811	F		IP6K1;IP6K1	NM_001006115;NM_153273	Body;Body	chr3:49760863-49761895	S_Shelf		1084	-0.21364	0.807639	0.0624351	0.000622079	0.0248807
cg02763671	II		22	20103541	F		TRMT2A;TRMT2A;RANBP1	NM_182984;NM_022727;NM_002882	Body;Body;TSS1500	chr22:20103648-20103923	N_Shore		1085	-0.371018	0.690032	0.114465	0.00118981	0.035747
cg02764245	I	Red	2	66803033	R					chr2:66802890-66804831	Island	2:66656359-66657813	1085	0.267581	1.3068	0.0668265	6.22511e-05	0.00735063
cg02765820	II		3	126278020	F		C3orf22	NM_152533	TSS1500				1082	-0.339387	0.712207	0.0802521	2.34722e-05	0.00448098
cg02766207	II		3	139173779	F		RBP2	NM_004164	Body				1084	-0.304809	0.737264	0.0947838	0.00130065	0.0376547
cg02767382	II		16	70694508	F		IL34	NM_152456	3'UTR	chr16:70697574-70698363	N_Shelf		1085	-0.250101	0.778722	0.0682168	0.000246117	0.0149896
cg02769267	II		7	1988920	R		MAD1L1;MAD1L1;MAD1L1	NM_003550;NM_001013837;NM_001013836	Body;Body;Body	chr7:1991914-1992122	N_Shelf	7:1955430-1955619	1085	-0.291246	0.747332	0.0795926	0.000253	0.0151962
cg02770054	II		19	36049123	R		ATP4A	NM_000704	Body	chr19:36048556-36049673	Island	19:40740436-40741909	1084	0.323605	1.3821	0.0777167	3.12851e-05	0.00520274
cg02770843	II		19	29214454	R					chr19:29218001-29218733	N_Shelf		1083	-0.342272	0.710155	0.105464	0.00117291	0.0354809
cg02771744	II		7	7995879	R								1084	-0.296846	0.743158	0.0962156	0.002034	0.0481396
cg02774705	II		2	121741143	R		GLI2	NM_005270	Body	chr2:121742106-121742396	N_Shore		1085	-0.228715	0.795555	0.0628149	0.00027148	0.0158588
cg02775254	II		13	113714022	R		MCF2L;MCF2L	NM_001112732;NM_024979	Body;Body	chr13:113714784-113715160	N_Shore	13:112761925-112762024	1061	0.964473	2.62341	0.239718	5.73704e-05	0.00708045
cg02776768	II		3	194835656	R		C3orf21	NM_152531	Body			3:196316806-196317209	1085	0.58491	1.79483	0.19033	0.0021182	0.0492468
cg02778243	II		2	239563383	F	rs74692664							1084	-0.283172	0.75339	0.0816418	0.000523436	0.0226155
cg02781060	I	Red	6	41341168	F	rs13198212				chr6:41340667-41342543	Island	6:41448207-41450544	1085	0.329976	1.39094	0.065255	4.26536e-07	0.000591524
cg02782634	II		17	57916643	F		TMEM49	NM_030938	Body				1085	-0.341291	0.710852	0.100398	0.000675379	0.0259893
cg02783179	II		6	32035444	R		TNXB	NM_019105	Body				1085	-0.384955	0.680481	0.0805405	1.75602e-06	0.00116077
cg02789094	I	Red	6	7585711	R		DSP;DSP	NM_001008844;NM_004415	Body;Body			6:7530692-7530775	1085	-0.249511	0.779182	0.0748426	0.000856673	0.0297123
cg02792655	II		5	89854364	F		GPR98;GPR98	NM_032119;NR_003149	TSS1500;TSS1500	chr5:89854290-89854956	Island	5:89889994-89890736	1084	0.378494	1.46008	0.113988	0.000898616	0.0304789
cg02794990	II		15	59659880	F		MYO1E	NM_004998	Body	chr15:59663863-59665081	N_Shelf		1085	-0.338006	0.713191	0.105412	0.0013435	0.0382895
cg02796568	II		6	152784396	R		SYNE1;SYNE1	NM_182961;NM_033071	Body;Body				1085	-0.374782	0.687439	0.0897784	2.98616e-05	0.00509179
cg02798899	II		12	125028166	F					chr12:125028132-125028378	Island	12:123593982-123594446	1081	-0.308268	0.734718	0.0737528	2.91832e-05	0.00501633
cg02800607	I	Grn	10	100991959	R		HPSE2;HPSE2;HPSE2;HPSE2	NM_001166244;NM_001166245;NM_021828;NM_001166246	Body;Body;Body;Body	chr10:100992156-100992687	N_Shore	10:100981947-100982059	1085	0.359983	1.4333	0.0907515	7.2879e-05	0.00793203
cg02800733	II		19	8367151	F		CD320;CD320	NM_016579;NM_001165895	3'UTR;3'UTR				1084	-0.374473	0.687651	0.108486	0.000556811	0.0233882
cg02801786	I	Red	12	113914222	F					chr12:113913615-113914322	Island	12:112398381-112399013	1085	0.371833	1.45039	0.110718	0.000784048	0.0282287
cg02802420	II		16	69363236	R		PDF;COG8	NM_022341;NM_032382	Body;3'UTR	chr16:69363597-69364835	N_Shore		1085	-0.426573	0.652742	0.123803	0.000569831	0.0237031
cg02805920	II		14	86000477	F		FLRT2	NM_013231	5'UTR	chr14:85999532-86000478	Island	14:85069192-85070444	1082	0.301169	1.35144	0.0862005	0.000476159	0.0214989
cg02807446	II		10	106682909	F		SORCS3	NM_014978	Body				1085	-0.230546	0.7941	0.072217	0.0014109	0.0393557
cg02809009	I	Grn	19	50354510	F		PTOV1;PTOV1	NM_017432;NM_017432	5'UTR;1stExon	chr19:50353790-50355483	Island	19:55045619-55047579	1085	0.384281	1.46856	0.1113	0.000555083	0.0233694
cg02809404	II		14	67656029	R		FAM71D	NM_173526	TSS200				1084	-0.516878	0.59638	0.150483	0.000592996	0.0242188
cg02812767	II		15	74218468	F		LOXL1	NM_005576	TSS1500	chr15:74218696-74220373	N_Shore		1085	-0.458117	0.632473	0.0934394	9.44673e-07	0.000867856
cg02815312	II		3	128202731	F		GATA2;GATA2;GATA2	NM_001145661;NM_032638;NM_001145662	Body;Body;Body	chr3:128205495-128212274	N_Shelf	3:129685031-129685422	1085	0.2593	1.29602	0.0836904	0.00194619	0.0469325
cg02815516	II		19	11306319	R		KANK2;KANK2	NM_001136191;NM_015493	5'UTR;TSS1500	chr19:11307495-11308276	N_Shore		1085	-0.303169	0.738474	0.0893049	0.000686871	0.0261966
cg02816367	I	Red	6	112081490	F		FYN;FYN	NM_002037;NM_153048	5'UTR;TSS1500				1082	-0.736727	0.478678	0.196929	0.000183234	0.012807
cg02817932	I	Red	16	85683584	R		KIAA0182;KIAA0182	NM_001134473;NM_014615	Body;Body	chr16:85684107-85684491	N_Shore		1083	-0.263145	0.768631	0.0724131	0.000279124	0.0161024
cg02820759	II		7	134002145	F	rs1643029	SLC35B4	NM_032826	TSS1500	chr7:134001207-134001982	S_Shore		1085	-0.615225	0.540519	0.167256	0.000234747	0.0146361
cg02824451	I	Red	19	33717675	R		SLC7A10	NM_019849	TSS1500	chr19:33717512-33717930	Island	19:38408153-38410079	1085	0.229959	1.25855	0.0672569	0.000628255	0.0250055
cg02825511	II		16	69344779	F	rs74558729	VPS4A	NM_013245	TSS1500	chr16:69345137-69345905	N_Shore		1085	-0.726774	0.483466	0.217063	0.000813337	0.0288276
cg02827278	II		12	122063043	F		ORAI1	NM_032790	TSS1500	chr12:122064176-122065142	N_Shore		1085	-0.393695	0.67456	0.0887617	9.18941e-06	0.00278375
cg02828306	I	Red	11	44994687	R		LOC221122	NR_026681	TSS1500				1085	-0.406419	0.666031	0.110921	0.000248268	0.0150535
cg02828687	II		21	45926106	R		C21orf29	NM_144991	Body	chr21:45926531-45926754	N_Shore		1083	-0.353211	0.702429	0.0785497	6.90302e-06	0.00239694
cg02831037	II		16	798278	F					chr16:798171-798510	Island	16:738194-738663	1083	-0.349196	0.705255	0.0940256	0.00020414	0.0135964
cg02831267	II		17	11143597	R		SHISA6	NM_207386	TSS1500	chr17:11143487-11145416	Island	17:11084003-11086141	1085	0.382868	1.46648	0.117518	0.00112221	0.0346473
cg02831294	II		10	5566862	R		CALML3	NM_005185	TSS200	chr10:5567122-5567828	N_Shore	10:5556849-5557828	1085	-0.292028	0.746747	0.0949934	0.0021107	0.049164
cg02834311	II		1	112264843	F		C1orf183;C1orf183	NM_019099;NM_198926	3'UTR;3'UTR				1085	-0.400922	0.669702	0.0935082	1.80642e-05	0.00393787
cg02835874	II		11	9026820	R		NRIP3	NM_020645	TSS1500	chr11:9025095-9026315	S_Shore		1083	-0.275402	0.759267	0.0893568	0.00205582	0.0484521
cg02837162	II		1	37090344	R								1085	-0.179663	0.835552	0.0570628	0.00164108	0.042813
cg02837536	I	Red	1	4771682	R		AJAP1;AJAP1	NM_018836;NM_001042478	Body;Body	chr1:4771652-4772545	Island	1:4670706-4672480	1082	0.340223	1.40526	0.0842159	5.34777e-05	0.00679298
cg02838038	II		19	35323336	R					chr19:35323531-35323952	N_Shore		1085	-0.235213	0.790402	0.0678181	0.000523775	0.0226159
cg02838178	I	Grn	1	201368613	R		LAD1;LAD1	NM_005558;NM_005558	1stExon;5'UTR	chr1:201368560-201369032	Island	1:199634980-199635598	1084	0.451138	1.5701	0.119788	0.000165796	0.0121255
cg02841000	II		6	28642062	R							6:28750041-28750446	1085	0.322682	1.38083	0.101022	0.0014023	0.0392057
cg02842227	I	Grn	21	22370444	R		NCAM2	NM_004540	TSS200	chr21:22369423-22370582	Island	21:21291439-21292801	1083	0.328331	1.38865	0.103921	0.00158078	0.0419411
cg02846801	II		16	67837057	R		RANBP10	NM_020850	Body	chr16:67840275-67841106	N_Shelf		1085	-0.210521	0.810162	0.0685626	0.00213704	0.0495493
cg02846963	II		4	182430815	F	rs17071646							1085	-0.347105	0.706731	0.0961195	0.000304805	0.0168271
cg02850273	II		6	36611140	R								1085	-0.438592	0.644944	0.125828	0.000490952	0.0218545
cg02850391	II		20	32245616	F	rs76653810	NECAB3;NECAB3	NM_031232;NM_031231	3'UTR;3'UTR				1085	-0.272504	0.761471	0.0687644	7.40579e-05	0.00799081
cg02851873	II		10	80907003	R		ZMIZ1	NM_020338	5'UTR				1081	-0.266767	0.765851	0.0704787	0.000153662	0.0116672
cg02853524	II		3	145768808	F								1085	-0.275806	0.75896	0.0887231	0.00187966	0.046076
cg02854396	II		12	72696687	F		TRHDE	NM_013381	Body				1085	-0.250452	0.778449	0.0764066	0.0010459	0.033238
cg02855432	II		5	172260641	F		ERGIC1	NM_001031711	TSS1500	chr5:172261145-172261671	N_Shore		1083	-0.325091	0.722462	0.0862598	0.000164074	0.0120704
cg02857943	II		4	108745665	F		SGMS2	NM_001136258	TSS200	chr4:108745829-108746535	N_Shore	4:108964939-108966003	1085	0.282366	1.32626	0.0823544	0.000606547	0.0245427
cg02858594	I	Grn	21	34400211	R		OLIG2	NM_005806	3'UTR	chr21:34395128-34400245	Island	21:33318546-33322604	1082	0.289432	1.33567	0.0713506	4.98187e-05	0.00652491
cg02859042	II		12	124971861	F		NCOR2;NCOR2	NM_006312;NM_001077261	Body;Body			12:123537710-123538015	1085	-0.246085	0.781856	0.0630448	9.48747e-05	0.00907654
cg02859589	II		19	7463252	F		ARHGEF18	NM_015318	5'UTR	chr19:7459779-7460376	S_Shelf		1085	-0.356759	0.699941	0.109398	0.00110981	0.0344399
cg02863842	II		19	45349685	F	rs77670452	PVRL2;PVRL2;PVRL2;PVRL2	NM_002856;NM_002856;NM_001042724;NM_001042724	5'UTR;1stExon;5'UTR;1stExon	chr19:45349328-45350044	Island	19:50040591-50042938	1085	0.297454	1.34643	0.0789692	0.000165412	0.0121174
cg02867305	II		12	117539595	R					chr12:117536290-117537421	S_Shelf		1085	-0.194771	0.823023	0.061153	0.00144765	0.0399795
cg02867514	II		17	34207341	R		CCL5;CCL5	NM_002985;NM_002985	1stExon;5'UTR				1085	-0.336788	0.71406	0.0916561	0.000238338	0.0147588
cg02870011	II		12	128366140	R								1084	-0.259953	0.771088	0.0831405	0.00176799	0.0445815
cg02872868	II		4	186565192	R		SORBS2;SORBS2;SORBS2;SORBS2;SORBS2;SORBS2;SORBS2;SORBS2	NM_001145670;NM_001145673;NM_001145671;NM_001145675;NM_003603;NM_021069;NM_001145672;NM_001145674	Body;Body;Body;Body;Body;Body;Body;Body				1085	-0.380405	0.683584	0.0878849	1.50162e-05	0.00359142
cg02874376	I	Red	14	101193397	F		DLK1;DLK1	NM_003836;NM_003836	1stExon;5'UTR	chr14:101192851-101193499	Island	14:100262127-100264174	1085	0.28354	1.32782	0.0757462	0.000181623	0.0127591
cg02875118	II		11	112833009	F		NCAM1;NCAM1;NCAM1	NM_001076682;NM_000615;NM_181351	Body;Body;Body	chr11:112832524-112834490	Island	11:112337716-112339677	1085	0.164464	1.17876	0.0526022	0.0017686	0.0445902
cg02875120	II		12	113496053	R		DTX1	NM_004416	1stExon	chr12:113494389-113495534	S_Shore	12:111980436-111980558	1085	-0.312358	0.73172	0.0824849	0.00015257	0.0116289
cg02878739	II		2	236840858	R		AGAP1;AGAP1	NM_014914;NM_001037131	Body;Body			2:236505544-236505694	1085	-0.22132	0.80146	0.0653361	0.000705572	0.0265922
cg02878949	II		6	115934180	R								1085	-0.25045	0.77845	0.0733956	0.000644089	0.0253311
cg02879662	I	Red	19	46800467	F		HIF3A;HIF3A	NM_152795;NM_022462	Body;TSS1500	chr19:46800053-46800603	Island	19:51491904-51492320	1082	0.194202	1.21434	0.062881	0.00201236	0.0478624
cg02882813	II		20	23860078	R		CST5	NM_001900	Body				1084	-0.488558	0.61351	0.0880496	2.87852e-08	0.000179117
cg02885007	I	Grn	2	176987605	R		HOXD9	NM_014213	1stExon	chr2:176986424-176988291	Island	2:176695613-176696537	1085	0.29072	1.33739	0.0869126	0.000822906	0.0290151
cg02886188	II		4	183727013	F					chr4:183727549-183728353	N_Shore	4:183963862-183964215	1074	-0.597144	0.550381	0.143294	3.08273e-05	0.00517222
cg02886284	II		4	166300290	R		CPE;CPE	NM_001873;NM_001873	5'UTR;1stExon	chr4:166299975-166300668	Island	4:166519426-166520106	1085	0.205251	1.22783	0.0599747	0.000620968	0.024865
cg02887652	II		8	145758243	R		KIAA1688	NM_025251	Body	chr8:145758485-145758692	N_Shore		1085	-0.378966	0.684569	0.115604	0.00104498	0.0332208
cg02890352	II		19	46408567	F					chr19:46404537-46406545	S_Shelf		1079	-0.286919	0.750573	0.0866461	0.000928353	0.0310593
cg02890365	II		1	151518189	R		TUFT1;TUFT1;MIR554	NM_001126337;NM_020127;NR_030280	Body;Body;TSS200				1085	-0.346243	0.70734	0.0967624	0.000345859	0.0180531
cg02890435	II		6	33130918	R		COL11A2;COL11A2;COL11A2	NM_080680;NM_080679;NM_080681	3'UTR;3'UTR;3'UTR	chr6:33129291-33129718	S_Shore		1084	-0.220178	0.802376	0.0622558	0.00040521	0.0197045
cg02890566	I	Red	17	71434142	F	rs79411072	SDK2	NM_001144952	Body	chr17:71431621-71431878	S_Shelf		1050	-0.573334	0.563643	0.124609	4.20314e-06	0.00183874
cg02891495	II		16	30075969	R		ALDOA;ALDOA;ALDOA;ALDOA	NM_184043;NM_184041;NM_001127617;NM_000034	5'UTR;TSS1500;TSS200;5'UTR	chr16:30076310-30077872	N_Shore	16:29983465-29985353	1085	-0.691681	0.500734	0.208811	0.000924731	0.0309842
cg02893429	II		2	38404263	F		C2orf58	NR_027252	Body				1085	-0.453952	0.635113	0.126028	0.000315771	0.017157
cg02895948	II		1	208204062	R		PLXNA2	NM_025179	Body				1085	-0.530966	0.588036	0.136353	9.85859e-05	0.00925491
[truncated: 13,434 more rows]

## Sheet: Fine-Gray
IlmnID	Infinium_Design_Type	Color_Channel	CHR	MAPINFO	Strand	Probe_SNPs	UCSC_RefGene_Name	UCSC_RefGene_Accession	UCSC_RefGene_Group	UCSC_CpG_Islands_Name	Relation_to_UCSC_CpG_Island	HMM_Island	n	coef	exp(coef)	se	pval	FDR
cg00001269	II		20	48959004	R					chr20:48960164-48960373	N_Shore		1085	-0.248416	0.780036	0.0455949	5.08465e-08	4.78848e-06
cg00001793	I	Red	12	11905390	F	rs34966596	ETV6	NM_001987	Body			12:11796657-11796781	1079	-0.319709	0.72636	0.0730433	1.20334e-05	0.000684401
cg00001930	II		18	60055084	R					chr18:60051869-60052387	S_Shelf		1068	-0.291598	0.747069	0.0453187	1.23976e-10	1.68625e-08
cg00003298	I	Red	12	113901210	R		LHX5	NM_022363	Body	chr12:113900750-113906442	Island	12:112384990-112386862	1084	0.229972	1.25857	0.0306007	5.67969e-14	1.23189e-11
cg00003858	II		1	45080600	R		RNF220	NM_018150	Body	chr1:45082739-45083285	N_Shelf		1085	-0.419829	0.657159	0.0644706	7.41788e-11	1.04899e-08
cg00004421	II		17	7475079	R		EIF4A1;SENP3	NM_001416;NM_015670	TSS1500;3'UTR	chr17:7475916-7477330	N_Shore		1079	-0.723717	0.484946	0.20764	0.00049132	0.0131147
cg00004700	II		2	106013885	R		FHL2;FHL2;FHL2;FHL2	NM_201557;NM_001039492;NM_001450;NM_201555	5'UTR;5'UTR;5'UTR;5'UTR	chr2:106014878-106015884	N_Shore		1085	-0.265408	0.766893	0.0439597	1.56482e-09	1.81834e-07
cg00009196	II		20	19954588	F	rs199575	RIN2	NM_018993	Body	chr20:19955536-19956034	N_Shore		1085	0.381236	1.46409	0.0905946	2.5746e-05	0.00131213
cg00017639	II		15	85438982	F		SLC28A1;SLC28A1	NM_004213;NM_201651	Body;3'UTR				1085	-0.424989	0.653777	0.142281	0.00281755	0.044401
cg00017842	II		2	119528421	R					chr2:119532065-119532315	N_Shelf		1083	-0.336441	0.714308	0.0720256	2.9955e-06	0.000200096
cg00018184	II		1	153519850	R		S100A3	NM_002960	3'UTR				1085	-0.229566	0.794878	0.0571986	5.98269e-05	0.00263553
cg00018198	II		2	65297247	R		CEP68	NM_015147	Body				1085	-0.254542	0.775271	0.0523385	1.15399e-06	8.45874e-05
cg00020405	II		5	65439520	R		SFRS12;SFRS12	NM_001077199;NM_139168	TSS1500;TSS1500	chr5:65439836-65440764	N_Shore		1085	-0.472084	0.623701	0.14292	0.000956136	0.0211313
cg00021256	II		2	219848373	R		FEV	NM_017521	Body	chr2:219848919-219850541	N_Shore	2:219556516-219556776	1085	0.331472	1.39302	0.101009	0.00103223	0.0222863
cg00022858	II		4	55096616	F		PDGFRA	NM_006206	5'UTR	chr4:55096185-55100331	Island	4:54790698-54793488	1084	0.311537	1.36552	0.0676197	4.08157e-06	0.000266451
cg00022900	II		8	94143534	R								1084	-0.306662	0.735899	0.0751138	4.45284e-05	0.00206946
cg00024516	II		4	123506194	F	rs35314525							1085	-0.311952	0.732016	0.0846879	0.000230007	0.00756129
cg00026327	II		17	79056183	F		BAIAP2;BAIAP2;BAIAP2;BAIAP2	NM_017450;NM_006340;NM_001144888;NM_017451	Body;Body;Body;Body	chr17:79051892-79052534	S_Shelf	17:76670586-76670807	1085	-0.328363	0.720102	0.0736241	8.19638e-06	0.000491174
cg00026938	I	Grn	2	121363977	F								1082	-0.290632	0.747791	0.0341445	1.7124e-17	6.63776e-15
cg00027114	II		7	42740486	F								1084	-0.347791	0.706246	0.0637347	4.84619e-08	4.56038e-06
cg00028135	II		3	114343673	F		ZBTB20;ZBTB20;ZBTB20;ZBTB20;ZBTB20;ZBTB20	NM_001164345;NM_001164346;NM_001164347;NM_001164344;NM_015642;NM_001164343	5'UTR;5'UTR;TSS1500;5'UTR;5'UTR;5'UTR				1085	-0.532169	0.58733	0.164263	0.00119636	0.0246771
cg00028677	II		15	55884658	R					chr15:55879792-55881228	S_Shelf		1085	-0.21175	0.809167	0.0245079	5.61715e-18	2.33815e-15
cg00028929	II		12	52908478	F		KRT5	NM_000424	3'UTR				1084	-0.298174	0.742172	0.0836356	0.000363638	0.0105649
cg00029353	II		12	52241041	R					chr12:52240772-52242547	Island	12:50526886-50529569	1084	0.197997	1.21896	0.0397956	6.5132e-07	5.07911e-05
cg00030005	II		7	155129409	F					chr7:155130499-155131042	N_Shore		1085	-0.211233	0.809586	0.060593	0.000490141	0.0130887
cg00030291	I	Red	7	8302094	R		ICA1;ICA1;ICA1;ICA1	NM_004968;NM_004968;NM_001136020;NM_022307	5'UTR;1stExon;TSS1500;TSS1500	chr7:8301031-8302252	Island	7:8267384-8268777	1084	0.360959	1.4347	0.110149	0.00104917	0.0225252
cg00031162	II		17	7453377	R		TNFSF12;TNFSF12-TNFSF13	NM_003809;NM_172089	Body;Body	chr17:7452150-7452645	S_Shore		1085	-0.241069	0.785787	0.0726808	0.000910478	0.0203949
cg00034076	I	Grn	8	85096037	F		RALYL;RALYL;RALYL;RALYL;RALYL	NM_173848;NM_001100391;NM_001100392;NM_001100393;NM_173848	5'UTR;TSS1500;5'UTR;5'UTR;1stExon	chr8:85096759-85097247	N_Shore	8:85258570-85258612	1083	0.337806	1.40187	0.0914579	0.000221134	0.00733467
cg00038020	II		1	223575793	R								1082	-0.315778	0.729221	0.0984473	0.00133855	0.0266441
cg00039326	II		1	36615845	F		TRAPPC3	NM_014408	TSS1500	chr1:36614855-36615462	S_Shore		1085	-0.291782	0.746931	0.085144	0.000610461	0.0153405
cg00040575	II		22	18506180	R	rs13053861	MICAL3;MICAL3;MICAL3	NM_001122731;NM_015241;NM_001136004	5'UTR;5'UTR;5'UTR	chr22:18506419-18507412	N_Shore		1085	-0.293341	0.745767	0.0889882	0.000979298	0.0215018
cg00042325	II		7	150104655	F	rs13244033	LOC728743	NR_027237	Body	chr7:150104704-150105530	N_Shore		1085	-0.235612	0.790087	0.0618315	0.000138655	0.00511736
cg00043599	II		1	45274600	F		BTBD19	NM_001136537	Body	chr1:45271679-45272318	S_Shelf		1084	-0.259957	0.771085	0.0651831	6.66039e-05	0.00287467
cg00043800	II		2	74612144	R		LOC100189589	NR_024463	TSS1500				1085	-0.417026	0.659004	0.0777354	8.10935e-08	7.36369e-06
cg00043819	I	Grn	4	185942529	F	rs79035652				chr4:185939222-185942747	Island	4:186179140-186179531	1084	0.226169	1.25379	0.0351975	1.31262e-10	1.74688e-08
cg00044372	II		16	85070825	F		KIAA0513	NM_014732	5'UTR				1085	-0.480896	0.618229	0.102307	2.59527e-06	0.00017599
cg00045118	II		8	93076177	R		RUNX1T1;RUNX1T1;RUNX1T1	NM_175634;NM_175635;NM_004349	Body;5'UTR;TSS1500				1085	-0.301215	0.739919	0.086359	0.000486762	0.0130385
cg00050336	II		4	15377965	F	rs4530628	C1QTNF7;C1QTNF7	NM_001135170;NM_001135171	Body;5'UTR				1083	-0.357676	0.6993	0.0909102	8.34109e-05	0.00343513
cg00050938	II		3	50296100	F		GNAI2;GNAI2	NM_002070;NM_001166425	3'UTR;3'UTR	chr3:50297440-50298097	N_Shore		1085	-0.377244	0.685749	0.0701958	7.69379e-08	7.02327e-06
cg00052588	I	Red	16	89672139	F	rs1991508						16:88199239-88199657	1085	-0.335371	0.715072	0.0887577	0.000157774	0.00566753
cg00052772	II		6	33245804	F		B3GALT4	NM_003782	1stExon	chr6:33244677-33245554	S_Shore	6:33352687-33353910	1081	-0.612424	0.542036	0.168291	0.000273617	0.00858629
cg00053536	II		1	17291209	R		CROCC	NM_014675	Body	chr1:17292904-17293115	N_Shore		1085	-0.324867	0.722623	0.0459201	1.49859e-12	2.66069e-10
cg00056433	II		1	161391807	F							1:159658367-159660156	1085	0.426981	1.53262	0.12781	0.000835532	0.0191764
cg00057393	I	Grn	15	96897796	R					chr15:96897596-96898046	Island	15:94697915-94699001	1084	0.359479	1.43258	0.0821914	1.22172e-05	0.000694175
cg00059911	II		12	113908960	F		LHX5	NM_022363	Body	chr12:113908887-113910681	Island	12:112393271-112394144	1085	0.242447	1.27436	0.0821015	0.00314683	0.0477536
cg00060627	II		2	18112721	R		KCNS3	NM_002252	Body			2:17976083-17976486	1085	-0.363783	0.695042	0.107648	0.000726537	0.0173453
cg00060836	II		8	67834312	R		SNHG6	NR_002599	Body	chr8:67837480-67837954	N_Shelf		1085	-0.300716	0.740288	0.0883545	0.000665233	0.0162937
cg00062437	II		22	23728539	R					chr22:23730282-23730537	N_Shore		1085	-0.310223	0.733283	0.0896163	0.000536808	0.0140041
cg00063291	II		5	1055962	F	rs79026744	SLC12A7	NM_006598	Body	chr5:1056321-1056685	N_Shore	5:1108427-1108963	1085	-0.222169	0.80078	0.0426924	1.95113e-07	1.66071e-05
cg00063703	I	Grn	12	20521087	F		PDE3A	NM_000921	TSS1500	chr12:20521616-20523122	N_Shore		1085	0.268759	1.30834	0.0670261	6.07775e-05	0.00266785
cg00063979	II		5	139075286	F					chr5:139076542-139077179	N_Shore		1085	-0.213213	0.807984	0.0441937	1.40344e-06	0.000101737
cg00064235	II		10	102989598	F		FLJ41350;LBX1	NR_029380;NM_006562	Body;TSS1500	chr10:102984182-102990063	Island	10:102977907-102980168	1085	0.268644	1.30819	0.0390565	6.05476e-12	1.00549e-09
cg00065935	I	Grn	3	120627088	R		STXBP5L;STXBP5L	NM_014980;NM_014980	1stExon;5'UTR	chr3:120626880-120627579	Island	3:122109343-122110635	1085	0.290326	1.33686	0.0467758	5.40933e-10	6.70146e-08
cg00067588	II		10	10561707	F								1084	-0.340973	0.711078	0.101918	0.000821158	0.0189481
cg00074348	II		11	57006273	F		APLNR;APLNR	NM_005161;NR_027991	TSS1500;TSS1500				1085	-0.484204	0.616188	0.114463	2.33468e-05	0.0012093
cg00075634	II		4	185940595	F		HELT	NM_001029887	Body	chr4:185939222-185942747	Island	4:186176948-186178934	1085	0.339448	1.40417	0.0812457	2.94031e-05	0.00146993
cg00078245	II		12	53579063	F		ZNF740	NM_001004304	Body	chr12:53574025-53575150	S_Shelf		1084	-0.273707	0.760555	0.0789096	0.000523145	0.0137518
cg00079388	II		2	187355319	F		ZC3H15	NM_018471	Body	chr2:187350497-187351609	S_Shelf		1085	-0.340951	0.711094	0.0737792	3.81456e-06	0.000249102
cg00079485	II		17	21320915	F		KCNJ12	NM_021012	3'UTR	chr17:21318650-21320041	S_Shore		1085	-0.289238	0.748834	0.0564026	2.92689e-07	2.40124e-05
cg00080188	II		10	21558201	R	rs12266119							1085	-0.351227	0.703824	0.0418961	5.14668e-17	1.82965e-14
cg00080682	II		22	51176543	R		ACR	NM_001097	TSS200				1085	-0.248462	0.779999	0.0536751	3.67428e-06	0.000240748
cg00082939	II		10	77165293	F		C10orf41;C10orf41	NR_024421;NR_024422	Body;Body	chr10:77155128-77169600	Island	10:76835144-76835519	1085	-0.563263	0.569348	0.155374	0.000288734	0.00893371
cg00083188	II		10	79314844	F	rs77993913	KCNMA1;KCNMA1;KCNMA1;KCNMA1	NM_001161353;NM_001161352;NM_002247;NM_001014797	Body;Body;Body;Body				1084	0.323545	1.38202	0.0987611	0.00105275	0.0225718
cg00085732	II		17	26800820	F		SLC13A2;SLC13A2;SLC13A2;SLC13A2	NM_001145976;NR_027384;NM_001145975;NM_003984	1stExon;Body;1stExon;1stExon				1085	-0.237342	0.788721	0.0697488	0.00066696	0.0163124
cg00087906	I	Grn	16	55513415	F	rs41503347	MMP2	NM_004530	1stExon	chr16:55513220-55513526	Island	16:54070265-54071215	1084	0.216528	1.24176	0.0497792	1.36281e-05	0.000762669
cg00088079	II		6	16622634	F	rs7748637	ATXN1;ATXN1	NM_001128164;NM_000332	5'UTR;5'UTR				1084	-0.226173	0.79758	0.0760355	0.00293395	0.0456545
cg00089314	II		5	135169284	R		LOC153328	NM_145282	TSS1500	chr5:135170271-135171156	N_Shore		1084	-0.282412	0.753963	0.0310273	8.86536e-20	5.25866e-17
cg00089453	II		5	150003037	R		SYNPO;SYNPO	NM_001166208;NM_001166209	Body;Body	chr5:150004670-150004984	N_Shore		1085	-0.360325	0.69745	0.0981776	0.000242423	0.00785548
cg00090431	II		2	241853101	R					chr2:241855374-241855631	N_Shelf		1084	-0.463581	0.629027	0.0665171	3.18414e-12	5.45666e-10
cg00090737	I	Red	10	135000089	F		KNDC1	NM_152643	Body	chr10:134999520-134999831	S_Shore	10:134849552-134850249	1085	-0.540756	0.582308	0.115524	2.85621e-06	0.00019177
cg00091349	II		3	151048406	F	rs74817611	MED12L;P2RY13	NM_053002;NM_176894	Body;TSS1500				1083	-0.272025	0.761835	0.0845237	0.00128937	0.0259708
cg00092400	II		12	51788285	R					chr12:51785279-51785821	S_Shelf		1085	0.381522	1.46451	0.0929175	4.02527e-05	0.0019052
cg00095594	I	Red	1	236228625	F	rs7548918	NID1	NM_002508	TSS200	chr1:236227682-236228817	Island	1:234293973-234295835	1083	0.294955	1.34307	0.0871399	0.000712196	0.0170522
cg00097088	II		4	2627246	F		FAM193A;FAM193A	NM_003704;NM_003704	1stExon;5'UTR				1085	-0.283288	0.753303	0.0349742	5.50008e-16	1.65373e-13
cg00097146	I	Grn	2	45171818	F	rs338074	SIX3	NM_005413	Body	chr2:45169505-45171884	Island	2:45024793-45025521	1085	0.312886	1.36737	0.0591722	1.23855e-07	1.09183e-05
cg00099869	II		10	52751764	F		PRKG1	NM_001098512	Body	chr10:52750956-52751765	Island	10:52420742-52421829	1085	0.373904	1.4534	0.0798772	2.85494e-06	0.000191743
cg00099976	I	Red	13	26625273	F		SHISA2	NM_001007538	TSS200	chr13:26624725-26626265	Island	13:25522227-25524343	1084	0.321546	1.37926	0.0500862	1.36405e-10	1.84301e-08
cg00100114	II		7	101932902	R		SH2B2	NM_020979	Body	chr7:101929503-101931089	S_Shore		1085	-0.310707	0.732929	0.0877992	0.000401894	0.0113436
cg00101260	II		17	53426657	R								1084	-0.440628	0.643632	0.138356	0.00144886	0.0281595
cg00101629	II		1	15068966	R		KIAA1026;KIAA1026	NM_201628;NM_015209	Body;Body				1085	-0.310109	0.733367	0.0799063	0.000104066	0.00410321
cg00104608	II		3	76146501	R								1085	-0.330151	0.718815	0.0850212	0.000103107	0.00405735
cg00105025	II		6	28973483	R		ZNF311	NM_001010877	TSS1500			6:29081405-29081477	1085	0.362973	1.4376	0.0754652	1.51078e-06	0.000107825
cg00105852	I	Grn	12	133100010	R		FBRSL1	NM_001142641	Body	chr12:133102168-133102604	N_Shelf	12:131610083-131610152	1084	-0.201898	0.817178	0.0556891	0.000288456	0.00892695
cg00107490	II		22	19509318	R					chr22:19510871-19512254	N_Shore		1085	-0.344396	0.708648	0.0406619	2.45925e-17	9.31214e-15
cg00107667	II		12	131941518	R					chr12:131943519-131943761	N_Shelf	12:130507379-130507614	1085	-0.466001	0.627507	0.103375	6.54839e-06	0.000401981
cg00109164	II		1	167022611	F		GPA33	NM_005814	3'UTR				1085	-0.282244	0.754089	0.0908788	0.00189816	0.0339161
cg00109356	I	Red	13	26625307	F		SHISA2	NM_001007538	TSS200	chr13:26624725-26626265	Island	13:25522227-25524343	1084	0.313555	1.36828	0.0635957	8.20417e-07	6.2155e-05
cg00111697	II		1	812760	R		FAM41C	NR_027055	TSS1500				1085	-0.301309	0.739849	0.0752669	6.24911e-05	0.00272785
cg00111826	II		5	7983865	R							5:8036562-8036866	1085	-0.325377	0.722255	0.0894748	0.000276342	0.00864819
cg00114312	I	Red	16	1420425	R		UNKL	NM_023076	5'UTR	chr16:1420170-1420442	Island		1085	-0.310334	0.733202	0.0400255	8.94498e-15	2.22387e-12
cg00114346	II		7	157207886	R		DNAJB6	NM_058246	Body	chr7:157208794-157209008	N_Shore		1085	-0.44061	0.643643	0.0810565	5.4539e-08	5.10014e-06
cg00116234	II		9	18474243	R		ADAMTSL1;ADAMTSL1	NM_052866;NM_001040272	1stExon;1stExon				1084	-0.763121	0.466209	0.239877	0.00146617	0.0283817
cg00116946	II		5	172387081	F	rs73803681	RPL26L1;LOC100268168;LOC100268168	NM_016093;NR_026683;NR_026682	Body;TSS1500;TSS1500	chr5:172386893-172387102	Island	5:172318954-172319688	1085	0.409388	1.5059	0.103114	7.18008e-05	0.00305308
cg00117651	I	Grn	22	45809523	R		SMC1B;RIBC2	NM_148674;NM_015653	TSS200;TSS200	chr22:45809191-45809953	Island	22:44187563-44188607	1084	0.341244	1.4067	0.0927053	0.000232368	0.00761488
cg00119314	II		17	48555610	F		RSAD1	NM_018346	TSS1500	chr17:48556004-48556509	N_Shore		1084	-0.328742	0.719829	0.10762	0.00225313	0.0381281
cg00120147	II		16	55526963	R		MMP2;MMP2	NM_001127891;NM_004530	Body;Body				1085	-0.245444	0.782357	0.0639674	0.000124536	0.00471756
cg00122347	II		10	104236741	F		TMEM180	NM_024789	3'UTR				1085	-0.274421	0.760012	0.0766725	0.000344743	0.0101742
cg00123486	II		5	43067144	F					chr5:43066398-43067011	S_Shore	5:43102156-43103300	1085	0.254536	1.28986	0.0439554	7.00562e-09	7.48402e-07
cg00124045	I	Grn	10	134735893	F	rs11146039				chr10:134735972-134736254	N_Shore	10:134585883-134586216	1085	-0.195361	0.822537	0.0286924	9.84094e-12	1.56834e-09
cg00125048	II		5	176023439	F	rs6862187	GPRIN1	NM_052899	3'UTR	chr5:176023777-176024651	N_Shore	5:175955892-175957203	1085	-0.335018	0.715325	0.0850693	8.21047e-05	0.00339181
cg00125544	II		2	236865931	R		AGAP1;AGAP1	NM_014914;NM_001037131	Body;Body	chr2:236867652-236867906	N_Shore		1085	-0.176526	0.838177	0.0579343	0.00231128	0.0387609
cg00128100	II		6	30656094	R		KIAA1949;NRM;KIAA1949	NM_001134870;NM_007243;NM_133471	TSS1500;3'UTR;TSS1500	chr6:30654392-30654934	S_Shore		1084	-0.292132	0.74667	0.0704722	3.39291e-05	0.00164217
cg00128718	II		13	43252734	R								1084	-0.27336	0.760819	0.0832522	0.00102521	0.0222106
cg00130530	II		6	35657202	R		FKBP5;FKBP5;FKBP5;FKBP5	NM_001145775;NM_001145777;NM_001145776;NM_004117	5'UTR;TSS1500;TSS1500;TSS1500	chr6:35655607-35656856	S_Shore		1084	-0.323004	0.723971	0.0931747	0.000527	0.0138127
cg00130707	II		16	20303127	F								1084	-0.467241	0.626729	0.128032	0.000262849	0.00833503
cg00133476	II		17	80266884	F							17:77860173-77860369	1085	-0.324697	0.722747	0.0728635	8.34142e-06	0.000498998
cg00133811	II		2	149793702	R		KIF5C	NM_004522	Body				1085	-0.302101	0.739263	0.0670467	6.61125e-06	0.000405507
cg00141174	II		9	129276572	R					chr9:129276571-129276977	Island		1085	0.243027	1.2751	0.0779531	0.00182325	0.0330401
cg00142106	I	Red	6	29760769	R		HCG4	NR_002139	Body	chr6:29759946-29760903	Island	6:29867896-29868847	1084	0.202651	1.22464	0.015795	1.11289e-37	1.1744e-32
cg00142642	I	Grn	10	13200437	R					chr10:13203436-13203790	N_Shelf	10:13240425-13240565	1084	0.481349	1.61826	0.152583	0.00160676	0.0302464
cg00143249	II		7	156798810	R		MNX1;MNX1	NM_001165255;NM_005515	Body;Body	chr7:156795355-156799394	Island	7:156490542-156492088	1082	0.360185	1.43359	0.0891617	5.35231e-05	0.00240741
cg00143998	II		1	228645859	F		HIST3H2A;HIST3H2BB	NM_033445;NM_175055	TSS1500;1stExon	chr1:228645196-228646434	Island	1:226712415-226713137	1085	0.161201	1.17492	0.0170501	3.24479e-21	2.57344e-18
cg00147638	II		1	25228039	R		RUNX3;RUNX3	NM_004350;NM_001031680	3'UTR;3'UTR	chr1:25228496-25229132	N_Shore		1085	-0.256635	0.77365	0.0766512	0.000813696	0.0188318
cg00149679	II		15	100733818	R		ADAMTS17	NM_139057	Body			15:98551305-98551417	1085	-0.26798	0.764923	0.0822452	0.00112081	0.0235745
cg00149692	II		6	5135794	F		LYRM4;LYRM4	NM_001164841;NM_020408	3'UTR;Body	chr6:5135172-5135795	Island		1085	-0.276082	0.758751	0.0764718	0.000305905	0.00925694
cg00149947	I	Grn	15	89942691	R					chr15:89942592-89943853	Island	15:87743646-87743780	1085	0.299409	1.34906	0.0429228	3.04729e-12	5.17317e-10
cg00152008	I	Red	1	50889225	R		DMRTA2	NM_032110	TSS200	chr1:50884228-50891471	Island	1:50660703-50662299	1084	0.279066	1.32189	0.0524401	1.0285e-07	9.18569e-06
cg00152340	I	Grn	8	144297019	R		GPIHBP1	NM_178172	Body			8:144368303-144368416	1083	-0.265531	0.766799	0.0678524	9.10216e-05	0.00367644
cg00152946	I	Grn	10	130338781	F					chr10:130338695-130338994	Island	10:130228543-130228984	1085	0.351008	1.4205	0.110049	0.00142486	0.0278434
cg00152948	II		21	43197205	R					chr21:43198413-43198715	N_Shore		1083	-0.262933	0.768793	0.0764655	0.000584772	0.0148791
cg00154727	II		7	50863804	R					chr7:50861390-50861638	S_Shelf		1082	-0.342116	0.710266	0.0396435	6.1454e-18	2.53218e-15
cg00154957	II		1	109850562	F		MYBPHL	NM_001010985	TSS1500				1082	-0.26861	0.764441	0.0627197	1.84633e-05	0.000997232
cg00160583	II		1	32167512	R		COL16A1	NM_001856	Body	chr1:32169537-32169869	N_Shelf		1080	-0.322417	0.724396	0.0426944	4.29485e-14	9.53168e-12
cg00160667	I	Red	1	29587357	F		PTPRU;PTPRU;PTPRU	NM_133178;NM_133177;NM_005704	Body;Body;Body	chr1:29587087-29587412	Island	1:29458568-29459964	1085	0.533948	1.70565	0.169814	0.00166478	0.0310118
cg00163365	II		4	84203456	R		COQ2	NM_015697	Body	chr4:84205381-84206020	N_Shore		1085	-0.549368	0.577314	0.179032	0.00215098	0.0369502
cg00163549	II		6	33246185	F		B3GALT4	NM_003782	1stExon	chr6:33244677-33245554	S_Shore		1084	-0.286407	0.750957	0.0808053	0.000393493	0.0111862
cg00165639	I	Grn	6	138428567	R		PERP;PERP	NM_022121;NM_022121	1stExon;5'UTR	chr6:138428188-138428816	Island	6:138469804-138470892	1083	0.302286	1.35295	0.0825579	0.000250734	0.00800266
cg00170037	I	Grn	17	78489359	F							17:76103859-76103961	1085	-0.310576	0.733025	0.0431304	5.98396e-13	1.11314e-10
cg00170487	II		4	153871345	F		FHDC1	NM_033393	Body				1084	-0.29617	0.743661	0.0715653	3.49656e-05	0.00169638
cg00172597	I	Grn	1	223538379	R		SUSD4;SUSD4	NM_001037175;NM_017982	TSS1500;TSS1500	chr1:223536842-223538628	Island	1:221603466-221605251	1085	0.207155	1.23017	0.0627387	0.000960436	0.0211931
cg00174500	II		14	23846479	R		CMTM5;CMTM5	NM_138460;NM_001037288	1stExon;1stExon				1085	-0.37507	0.687241	0.104903	0.000349687	0.0102683
cg00176835	II		17	18878136	R		SLC5A10;FAM83G;SLC5A10	NM_001042450;NM_001039999;NM_152351	Body;Body;Body	chr17:18874684-18874887	S_Shelf		1085	-0.238343	0.787932	0.0203874	1.42205e-31	1.61323e-27
cg00178928	II		2	233366275	R					chr2:233367780-233368577	N_Shore		1083	-0.314049	0.730483	0.0760626	3.64624e-05	0.0017553
cg00183886	II		4	53524296	F	rs4311371	USP46	NM_022832	Body	chr4:53524958-53526227	N_Shore		1084	-0.387003	0.679089	0.0884183	1.20348e-05	0.000685721
cg00184279	II		6	2986848	F		DKFZP686I15217;DKFZP686I15217	NR_026856;NR_026855	TSS1500;TSS1500	chr6:2988855-2989549	N_Shelf		1085	-0.268098	0.764833	0.0269534	2.60651e-23	3.21331e-20
cg00184893	II		17	8021705	F		ALOXE3;ALOXE3	NM_021628;NM_001165960	5'UTR;Body	chr17:8022050-8022306	N_Shore	17:7961887-7963130	1084	0.242847	1.27487	0.0356561	9.70576e-12	1.54912e-09
cg00186374	II		2	151659068	R								1084	-0.26244	0.769173	0.0349774	6.23113e-14	1.35741e-11
cg00188032	II		5	96141721	F		ERAP1;ERAP1	NM_001040458;NM_016442	5'UTR;5'UTR	chr5:96143102-96143885	N_Shore		1085	-0.340508	0.711409	0.0756489	6.75846e-06	0.000413744
cg00191957	II		6	43476766	F		C6orf154	NM_001012974	Body	chr6:43477221-43478553	N_Shore		1085	-0.298776	0.741726	0.0866952	0.000568369	0.0145918
cg00197322	II		7	1990554	F		MAD1L1;MAD1L1;MAD1L1	NM_003550;NM_001013837;NM_001013836	Body;Body;Body	chr7:1991914-1992122	N_Shore		1085	-0.59677	0.550587	0.170916	0.000480138	0.012893
cg00198594	II		3	192734341	R								1085	0.3836	1.46756	0.075827	4.21705e-07	3.36931e-05
cg00200645	II		17	58235778	F		CA4	NM_000717	Body				1083	-0.322367	0.724432	0.0367908	1.91548e-18	8.63712e-16
cg00202479	II		6	31760383	R		VARS	NM_006295	Body	chr6:31763240-31763905	N_Shelf		1085	-0.320175	0.726022	0.058286	3.94805e-08	3.77142e-06
cg00204501	I	Grn	15	30114651	F		TJP1;TJP1;TJP1;TJP1	NM_175610;NM_003257;NM_175610;NM_003257	5'UTR;1stExon;1stExon;5'UTR	chr15:30114110-30115215	Island	15:27900998-27902507	1085	0.526418	1.69286	0.131988	6.65257e-05	0.00287043
cg00204512	II		16	28754710	F	rs71889273				chr16:28757959-28758800	N_Shelf		1085	-0.354454	0.701556	0.0923756	0.000124496	0.00471344
cg00206779	II		8	105341338	R					chr8:105342213-105342558	N_Shore		1085	-0.307106	0.735572	0.0489497	3.52087e-10	4.46918e-08
cg00213119	II		4	3525178	R		LRPAP1	NM_002337	Body	chr4:3526628-3526866	N_Shore		1085	-0.226276	0.797498	0.0307761	1.94791e-13	3.90135e-11
cg00215017	I	Red	10	134818683	R					chr10:134821733-134821937	N_Shelf	10:134668657-134668953	1085	-0.319143	0.726772	0.0585587	5.03809e-08	4.70797e-06
cg00215182	II		1	22979495	F		C1QB	NM_000491	TSS200				1085	-0.264694	0.767441	0.066999	7.79185e-05	0.00324513
cg00217080	I	Red	2	4050767	R					chr2:4050649-4050852	Island	2:4028562-4028698	1084	-0.270426	0.763055	0.0638114	2.25634e-05	0.00117226
cg00221794	II		2	20776620	F								1084	-0.498252	0.607592	0.136568	0.000263906	0.00836291
cg00222341	II		15	83951913	R		BNC1	NM_001717	Body	chr15:83951980-83953930	N_Shore	15:81742727-81743602	1084	0.254343	1.28961	0.0402739	2.6958e-10	3.50403e-08
cg00226225	II		5	148785846	R		LOC728264	NR_027180	TSS1500				1085	-0.320599	0.725714	0.0998282	0.0013204	0.0263882
cg00226923	II		6	36972027	F		FGD2	NM_173558	TSS1500				1085	-0.222442	0.800561	0.0598001	0.000199405	0.00676842
cg00226931	I	Red	11	68452097	F	rs7101947	GAL;GAL	NM_015973;NM_015973	1stExon;5'UTR	chr11:68451359-68452846	Island	11:68207972-68209422	1084	0.349545	1.41842	0.105166	0.000888146	0.020006
cg00227781	I	Red	17	72450036	R					chr17:72449982-72450617	Island	17:69961457-69962267	1085	0.235002	1.26491	0.0471305	6.15763e-07	4.76331e-05
cg00228118	II		9	110478622	R					chr9:110479034-110479420	N_Shore		1085	-0.340626	0.711325	0.0946439	0.000319409	0.0095999
cg00228475	I	Red	6	58149279	R							6:58257198-58257281	1085	0.403785	1.49748	0.0700309	8.12663e-09	8.55212e-07
cg00228796	II		1	21670736	R		ECE1	NM_001113348	Body	chr1:21671360-21672319	N_Shore		1084	-0.2697	0.763609	0.0370396	3.30367e-13	6.49079e-11
cg00231771	II		6	35748776	F		C6orf127	NM_001010886	TSS200				1085	-0.414961	0.660366	0.121363	0.000628134	0.0156364
cg00232500	II		9	14910689	R		FREM1	NM_144966	TSS1500				1085	-0.423397	0.654819	0.1136	0.000193713	0.00662958
cg00232735	I	Red	11	132934139	F		OPCML	NM_001012393	Body	chr11:132934059-132934291	Island	11:132439302-132439993	1058	0.266977	1.30601	0.0393152	1.11606e-11	1.76423e-09
cg00232996	II		6	32094729	F		ATF6B;ATF6B	NM_004381;NM_001136153	Body;Body	chr6:32097820-32098086	N_Shelf		1085	-0.294064	0.745229	0.0361823	4.38995e-16	1.35206e-13
cg00235367	II		3	147110322	F		ZIC4;ZIC4;ZIC4;ZIC4;ZIC4	NM_001168378;NR_033118;NR_033119;NM_032153;NM_001168379	Body;TSS200;TSS200;Body;Body	chr3:147108511-147111703	Island	3:148591852-148593286	1085	0.343861	1.41038	0.102489	0.000793357	0.0184886
cg00236576	II		17	81039406	F		METRNL	NM_001004431	Body	chr17:81036330-81039407	Island	17:78629632-78632696	1085	-0.495613	0.609198	0.155777	0.00146493	0.028365
cg00237876	II		17	41924043	F	rs76381914	CD300LG;CD300LG;CD300LG;CD300LG	NM_001168323;NM_001168322;NM_001168324;NM_145273	TSS1500;TSS1500;TSS1500;TSS1500				1085	-0.454089	0.635026	0.141746	0.0013575	0.026916
cg00239529	II		6	31473513	R		MICB	NM_005931	Body				1084	-0.335242	0.715165	0.0644993	2.01871e-07	1.71433e-05
cg00239563	II		4	81128029	F	rs12711161				chr4:81128229-81128691	N_Shore	4:81347019-81347715	1085	-0.459652	0.631504	0.154489	0.00292702	0.0454109
cg00240205	II		2	69450115	F		ANTXR1	NM_032208	Body				1085	-0.263067	0.768691	0.0309573	1.93346e-17	7.33668e-15
cg00244642	II		6	164093014	R					chr6:164092861-164093113	Island	6:164012520-164013103	1085	-0.328936	0.719689	0.0980884	0.00079805	0.0184878
cg00244983	II		10	123872936	R		TACC2;TACC2	NM_206862;NM_206861	Body;Body	chr10:123872119-123873462	Island	10:123861978-123863452	1084	0.288205	1.33403	0.0409899	2.04883e-12	3.60646e-10
cg00245454	II		4	159746160	R		FNIP2	NM_020840	Body				1085	-0.28071	0.755247	0.0686539	4.33653e-05	0.00202361
cg00249511	I	Red	11	627152	R		SCT;SCT	NM_021920;NM_021920	5'UTR;1stExon	chr11:626728-628037	Island	11:616788-618450	1080	0.4106	1.50772	0.0998779	3.93921e-05	0.00187652
cg00249614	II		1	59593751	R								1085	-0.287043	0.75048	0.0440492	7.20125e-11	1.01468e-08
cg00249621	I	Grn	8	98290359	R		TSPYL5	NM_033512	TSS200	chr8:98289604-98290404	Island	8:98358575-98359687	1085	0.542978	1.72112	0.153511	0.000404596	0.011395
cg00250500	I	Red	10	77169599	R					chr10:77155128-77169600	Island		1074	0.240425	1.27179	0.0772413	0.00185417	0.0333693
cg00250525	II		8	37719489	F		RAB11FIP1;RAB11FIP1;RAB11FIP1	NM_001002814;NM_001002233;NM_025151	3'UTR;3'UTR;3'UTR				1084	-0.363261	0.695405	0.0987924	0.000235977	0.00771983
cg00250645	II		8	72534391	R								1085	-0.485506	0.615386	0.141843	0.000619718	0.0154879
cg00251767	II		8	60010714	R		TOX	NM_014729	Body				1084	0.539119	1.7145	0.128139	2.58462e-05	0.0013161
cg00252814	II		7	150647757	R		KCNH2;KCNH2;KCNH2	NM_172056;NM_172057;NM_000238	Body;Body;Body	chr7:150647991-150648918	N_Shore		1085	-0.471579	0.624016	0.15798	0.00283531	0.0445899
cg00253564	II		1	6552403	F		PLEKHG5;PLEKHG5;PLEKHG5	NM_198681;NM_001042663;NM_020631	Body;Body;TSS1500	chr1:6550083-6551115	S_Shore		1084	-0.509331	0.600897	0.101069	4.66939e-07	3.68757e-05
cg00255368	II		1	217310887	R		ESRRG	NM_001134285	5'UTR	chr1:217310749-217311178	Island	1:215377373-215378417	1085	0.385156	1.46984	0.078916	1.05771e-06	7.82084e-05
cg00266604	II		6	30178343	R		TRIM26	NM_003449	5'UTR	chr6:30180933-30182187	N_Shelf		1085	-0.223462	0.799745	0.0406406	3.83058e-08	3.68993e-06
cg00267156	II		2	45420334	F								1085	-0.232689	0.7924	0.0625597	0.000199639	0.00676906
cg00277714	II		13	30459305	F								1085	-0.336445	0.714305	0.108095	0.00185517	0.0333784
cg00282216	I	Grn	8	145823653	F	rs28450573	KIAA1688	NM_025251	Body	chr8:145823490-145823696	Island	8:145793979-145794462	1084	-0.689314	0.50192	0.155613	9.43797e-06	0.000555843
cg00282244	II		7	100876136	F		CLDN15	NM_014343	Body	chr7:100875555-100876212	Island		1085	-0.327654	0.720612	0.07585	1.56193e-05	0.000852533
cg00283187	II		5	95514729	R								1085	-0.225436	0.798168	0.0577975	9.60154e-05	0.00383771
cg00284390	II		16	84492635	F	rs919421	ATP2C2	NM_014861	Body			16:83049755-83050199	1085	-0.266925	0.76573	0.0462217	7.70074e-09	8.12491e-07
cg00286909	II		17	26574312	R		PPY2	NR_002181	TSS200	chr17:26577493-26577890	N_Shelf		1085	-0.373471	0.688341	0.100492	0.000202059	0.00684893
cg00288824	II		15	26108663	R		ATP10A	NM_024490	TSS1500	chr15:26107503-26108818	Island	15:23658574-23660111	1085	0.332878	1.39498	0.0501475	3.18031e-11	4.73954e-09
cg00292071	II		7	2248948	R		MAD1L1;MAD1L1;MAD1L1	NM_003550;NM_001013837;NM_001013836	Body;Body;Body	chr7:2250016-2250275	N_Shore		1084	-0.268485	0.764537	0.0446549	1.82757e-09	2.08461e-07
cg00292432	II		12	3393872	R		TSPAN9;TSPAN9	NM_001168320;NM_006675	3'UTR;3'UTR			12:3263964-3264134	1085	-0.432453	0.648915	0.11262	0.000123067	0.00467236
cg00293599	II		6	34505610	R		SPDEF	NM_012391	3'UTR				1085	-0.300397	0.740524	0.0601802	5.98715e-07	4.66123e-05
cg00293626	I	Grn	8	143463227	F		TSNARE1	NM_145003	5'UTR			8:143461134-143461599	1083	-0.227825	0.796263	0.0505498	6.5766e-06	0.000404104
cg00293644	II		1	32674341	R		DCDC2B	NM_001099434	TSS1500	chr1:32670569-32671885	S_Shelf		1085	-0.19973	0.818952	0.0589701	0.000706709	0.0169611
cg00295794	I	Red	13	100641409	F					chr13:100641334-100642188	Island	13:99438812-99439531	1084	0.380084	1.46241	0.088771	1.85532e-05	0.000996033
cg00296779	II		6	36211096	F		PNPLA1;PNPLA1	NM_173676;NM_001145716	5'UTR;5'UTR				1085	-0.352453	0.702962	0.102089	0.000555568	0.0143552
cg00299972	I	Red	10	102892528	F		TLX1	NM_005521	Body	chr10:102893660-102895059	N_Shore	10:102880947-102882625	1083	0.239268	1.27032	0.0364682	5.3452e-11	7.66318e-09
cg00301033	II		11	43390036	R		TTC17	NM_018259	Body				1081	-0.220253	0.802316	0.0415828	1.17895e-07	1.03103e-05
cg00308665	II		13	47469654	F		HTR2A;HTR2A	NM_000621;NM_001165947	Body;Body				1085	-0.54755	0.578365	0.110506	7.23489e-07	5.51697e-05
cg00310412	II		15	74724918	R		SEMA7A;SEMA7A;SEMA7A	NM_003612;NM_001146029;NM_001146030	Body;Body;5'UTR	chr15:74725323-74726487	N_Shore		1085	-0.473065	0.623089	0.093549	4.26195e-07	3.39977e-05
cg00311131	II		15	72634206	R								1085	-0.209104	0.811311	0.0591745	0.000409808	0.0114861
cg00311170	II		7	158107382	F		PTPRN2;PTPRN2;PTPRN2	NM_002847;NM_130842;NM_130843	Body;Body;Body	chr7:158109334-158109594	N_Shore	7:157799985-157800144	1084	-0.253811	0.775839	0.0477202	1.04498e-07	9.22523e-06
cg00311768	II		8	144698857	F		TSTA3	NM_003313	Body	chr8:144699233-144700481	N_Shore		1085	-0.265103	0.767127	0.0775902	0.000633847	0.0157313
cg00311799	II		11	66331609	F	rs73505406	CTSF	NM_003793	Body	chr11:66335575-66336151	N_Shelf		1085	-0.296742	0.743236	0.0740794	6.18279e-05	0.00270868
cg00314240	II		1	92495877	R		EPHX4	NM_173567	Body	chr1:92495367-92495964	Island	1:92267930-92268506	1085	0.254818	1.29023	0.0386794	4.45967e-11	6.64014e-09
cg00314368	II		8	122988442	R								1085	-0.373376	0.688406	0.0955821	9.37039e-05	0.00377297
cg00314892	II		1	2428080	F		PLCH2	NM_014638	Body			1:2417751-2418395	1083	-0.326199	0.721662	0.0692305	2.45563e-06	0.000168012
cg00314994	II		17	77919684	R		TBC1D16	NM_019020	Body	chr17:77917587-77917885	S_Shore	17:75533635-75534393	1085	-0.250991	0.778029	0.0786351	0.00141365	0.0277252
cg00316080	II		3	124866646	R		SLC12A8	NM_024628	Body				1085	-0.229658	0.794805	0.0615871	0.000192241	0.00658589
cg00319026	II		16	89122501	R					chr16:89118801-89119152	S_Shelf	16:87649876-87650022	1085	-0.320333	0.725907	0.0960013	0.000847605	0.0193847
cg00319545	II		1	177133737	R		ASTN1;ASTN1	NM_004319;NM_207108	1stExon;1stExon	chr1:177133392-177133846	Island	1:175400061-175400812	1085	0.293538	1.34116	0.0413118	1.19953e-12	2.22118e-10
cg00320216	II		11	128450029	F	rs11221361	ETS1	NM_001143820	5'UTR				1084	-0.227958	0.796158	0.0710573	0.00133624	0.0266338
cg00321555	II		10	6779875	F								1085	-0.286515	0.750876	0.0399762	7.6586e-13	1.40652e-10
cg00325149	II		1	103574072	R		COL11A1;COL11A1;COL11A1;COL11A1	NM_080630;NM_001854;NM_001168249;NM_080629	TSS200;TSS200;TSS200;TSS200			1:103346256-103347121	1085	-0.748546	0.473054	0.153777	1.12887e-06	8.28957e-05
cg00325381	II		18	8370160	R		PTPRM;PTPRM	NM_002845;NM_001105244	Body;Body	chr18:8367273-8367599	S_Shelf		1083	-0.239673	0.786885	0.0693085	0.000544082	0.0141541
cg00326259	II		5	31855477	F		PDZD2	NM_178140	Body	chr5:31855003-31855426	S_Shore	5:31890278-31891422	1085	0.255844	1.29155	0.0431271	2.98656e-09	3.34221e-07
cg00326300	II		1	33772032	F					chr1:33772146-33773104	N_Shore		1077	-0.258315	0.772352	0.0705964	0.00025317	0.008102
cg00327516	II		1	212619380	F		NENF;NENF	NR_026598;NM_013349	Body;3'UTR				1085	-0.214431	0.807001	0.0208437	8.02098e-25	1.37534e-21
cg00328219	II		8	29033680	F		KIF13B	NM_015254	Body				1084	-0.199427	0.8192	0.057664	0.000543319	0.0141107
cg00328740	II		3	42573054	F	rs3216717	VIPR1	NM_004624	Body				1084	-0.464443	0.628485	0.120268	0.000112585	0.0043285
cg00330789	II		8	99306953	F		NIPAL2	NM_024759	TSS1500	chr8:99305903-99306726	S_Shore		1085	-0.39912	0.67091	0.0873664	4.91598e-06	0.000312445
cg00331096	II		20	22564947	R		FOXA2;FOXA2;FOXA2	NM_153675;NM_021784;NM_021784	5'UTR;5'UTR;1stExon	chr20:22562736-22566104	Island	20:22512695-22514144	1085	0.420429	1.52261	0.0880059	1.77686e-06	0.00012507
cg00332048	II		7	18535072	F		HDAC9;HDAC9;HDAC9;HDAC9;HDAC9	NM_178423;NM_058176;NM_058177;NM_014707;NM_178425	TSS1500;TSS1500;TSS1500;TSS1500;TSS1500				1084	-0.382735	0.681994	0.0820609	3.10075e-06	0.000206629
cg00332882	II		20	22401271	F		LOC284788;LOC284788	NR_027090;NR_027089	Body;Body				1085	-0.179382	0.835786	0.0518411	0.000539709	0.0140263
cg00334863	II		22	42779093	R		NFAM1	NM_145912	3'UTR				1085	-0.244058	0.783442	0.0784546	0.00186565	0.0334781
cg00335735	II		2	222355484	F		EPHA4	NM_004438	Body				1085	-0.448238	0.638752	0.111381	5.71281e-05	0.00253647
cg00337662	II		15	68113328	F					chr15:68113241-68113520	Island	15:65899664-65900754	1085	0.348069	1.41633	0.0676455	2.6684e-07	2.21406e-05
cg00338519	II		4	8100382	F		ABLIM2;ABLIM2;ABLIM2;ABLIM2;ABLIM2;ABLIM2;ABLIM2	NM_032432;NM_001130083;NM_001130087;NM_001130088;NM_001130084;NM_001130085;NM_001130086	Body;Body;Body;Body;Body;Body;Body	chr4:8098825-8099074	S_Shore		1085	-0.297833	0.742425	0.0457012	7.17471e-11	1.01146e-08
cg00339012	II		2	5865442	F								1085	-0.246925	0.781199	0.0375589	4.88679e-11	7.05561e-09
cg00341204	II		19	11520483	F		RGL3;RGL3	NM_001161616;NM_001035223	Body;Body	chr19:11517059-11517284	S_Shelf		1085	-0.336776	0.714069	0.0968874	0.000509051	0.0134518
cg00341387	II		18	43753238	F	rs75379855	C18orf25;C18orf25	NM_001008239;NM_145055	TSS1500;TSS1500	chr18:43753303-43755104	N_Shore		1084	-0.448691	0.638463	0.143464	0.00176273	0.0322469
cg00344372	II		4	3443625	F		HGFAC	NM_001528	TSS200				1084	-0.268245	0.76472	0.0781915	0.000602207	0.0151874
cg00344443	I	Red	11	115530150	R					chr11:115529997-115530548	Island	11:115035223-115035888	1085	0.272601	1.31338	0.0520825	1.65864e-07	1.42105e-05
cg00346446	II		1	156711439	R		MRPL24;MRPL24	NM_024540;NM_145729	TSS1500;TSS1500	chr1:156710798-156711146	S_Shore		1085	-0.388077	0.67836	0.0388947	1.91003e-23	2.43953e-20
cg00346556	I	Grn	12	15942191	F		EPS8;EPS8	NM_004447;NM_004447	5'UTR;1stExon	chr12:15941718-15942740	Island	12:15832880-15834137	1085	0.205191	1.22776	0.0260552	3.4009e-15	8.90689e-13
cg00348222	II		16	1170618	R							16:1110348-1111472	1085	-0.315704	0.729276	0.0900955	0.000458152	0.0124555
cg00348763	II		19	40696613	R		MAP3K10	NM_002446	TSS1500	chr19:40696811-40698193	N_Shore		1085	-0.733675	0.480141	0.211497	0.000522457	0.0137235
cg00349404	II		10	106100036	R					chr10:106097595-106098556	S_Shore		1085	-0.542582	0.581246	0.156451	0.000524223	0.0137554
cg00349925	II		13	113553559	F					chr13:113552381-113552773	S_Shore	13:112601412-112601783	1085	-0.23746	0.788628	0.0384131	6.33909e-10	7.82445e-08
cg00350296	II		11	66084841	R		CD248	NM_020404	TSS1500	chr11:66083572-66083782	S_Shore		1085	-0.353846	0.701983	0.0874385	5.19223e-05	0.00234931
cg00350448	II		11	72433866	F		ARAP1;ARAP1;ARAP1	NM_001040118;NM_001135190;NM_015242	Body;TSS1500;TSS1500	chr11:72437676-72438005	N_Shelf		1084	-0.47473	0.622053	0.141641	0.000803357	0.018649
cg00350920	II		10	48416463	F		GDF2	NM_016204	1stExon	chr10:48413741-48413968	S_Shelf	10:48036385-48036470	1085	-0.310133	0.733349	0.0347172	4.1409e-19	2.17375e-16
cg00353330	II		4	101715708	R								1085	-0.278007	0.757292	0.0710695	9.16249e-05	0.00369824
cg00354863	II		8	37886955	R		EIF4EBP1	NM_004095	TSS1500	chr8:37887692-37888830	N_Shore		1082	-0.308615	0.734464	0.0846583	0.00026696	0.00842721
cg00355325	II		21	43771923	F		TFF2	NM_005423	TSS1500				1084	-0.205643	0.814124	0.0335743	9.06823e-10	1.08613e-07
cg00355799	II		1	244109212	R								1084	-0.211342	0.809497	0.0256782	1.86576e-16	6.06788e-14
cg00358023	II		7	157217482	R					chr7:157216598-157216949	S_Shore		1085	-0.316885	0.728414	0.0683647	3.56571e-06	0.000234078
cg00358611	II		11	69633659	F		FGF3	NM_005247	1stExon	chr11:69632033-69634710	Island	11:69340820-69343647	1085	0.356245	1.42796	0.0898999	7.41094e-05	0.00312738
cg00359590	II		8	27469673	R		CLU;CLU;CLU	NM_001171138;NM_001831;NM_203339	TSS1500;Body;TSS1500	chr8:27471954-27472523	N_Shelf		1085	-0.270027	0.763359	0.0446784	1.50544e-09	1.75277e-07
cg00361176	II		7	75260791	R		HIP1	NM_005338	Body				1085	-0.490203	0.612502	0.0906187	6.31978e-08	5.8561e-06
cg00362381	I	Grn	16	665320	R		RAB40C	NM_021168	Body	chr16:664036-664587	S_Shore	16:605214-605353	1082	-0.237209	0.788826	0.0537354	1.01291e-05	0.000589996
cg00370173	II		2	177518121	R								1085	-0.311345	0.732461	0.0856194	0.000276496	0.00865178
cg00375132	II		10	22768370	R					chr10:22764708-22767050	S_Shore		1085	-0.358378	0.698809	0.0973223	0.000231069	0.00758283
cg00375819	I	Red	3	11033866	F	rs2697151	SLC6A1	NM_003042	TSS1500	chr3:11034446-11035384	N_Shore		1085	0.404001	1.49781	0.101102	6.44269e-05	0.002797
cg00376448	II		11	64659065	F		MIR192;MIR194-2	NR_029578;NR_029829	TSS1500;TSS200	chr11:64662462-64662880	N_Shelf		1085	-0.278699	0.756768	0.0409207	9.71231e-12	1.54912e-09
cg00376480	II		21	46892832	F		COL18A1;COL18A1;COL18A1	NM_130444;NM_030582;NM_130445	Body;Body;Body	chr21:46894816-46896312	N_Shore		1082	-0.271041	0.762585	0.0778867	0.000501533	0.0133197
cg00378228	II		4	10122153	F					chr4:10117575-10118952	S_Shelf		1083	-0.381058	0.683138	0.0904583	2.52531e-05	0.00129162
cg00379080	I	Red	12	15942595	F		EPS8	NM_004447	TSS200	chr12:15941718-15942740	Island	12:15832880-15834137	1084	0.216301	1.24148	0.0381053	1.37557e-08	1.39545e-06
cg00379648	I	Red	12	106979451	R		RFX4	NM_213594	Body	chr12:106979429-106981086	Island	12:105503560-105503613	1083	0.302964	1.35387	0.0610765	7.03458e-07	5.37703e-05
cg00381411	I	Red	6	17282065	R		RBM24;RBM24;RBM24	NM_153020;NM_001143942;NM_001143941	TSS1500;Body;TSS1500	chr6:17280739-17282334	Island	6:17388719-17390413	1082	0.340084	1.40507	0.0475515	8.55766e-13	1.57748e-10
cg00383136	II		6	32410247	R		HLA-DRA	NM_019111	Body				1085	-0.283138	0.753416	0.0675232	2.75053e-05	0.00138542
cg00387658	II		20	54986793	F		CASS4;CASS4;CASS4;CASS4	NM_001164116;NM_001164114;NM_001164115;NM_020356	TSS1500;TSS1500;TSS1500;TSS1500				1085	-0.363345	0.695346	0.0966723	0.000170919	0.00602703
cg00387704	I	Grn	3	189838376	F		LEPREL1;LEPREL1	NM_001134418;NM_018192	5'UTR;1stExon	chr3:189838080-189838879	Island	3:191320775-191321573	1084	0.324235	1.38297	0.0587908	3.48647e-08	3.34022e-06
cg00390253	II		3	50241300	F		SLC38A3	NM_006841	TSS1500	chr3:50242550-50243589	N_Shore		1085	-0.397087	0.672275	0.0910633	1.29727e-05	0.00073071
cg00390769	I	Grn	7	91510198	R		MTERF	NM_006980	TSS200	chr7:91509997-91510427	Island	7:91347934-91348263	1080	0.407412	1.50292	0.0597559	9.2349e-12	1.47757e-09
cg00391479	II		19	1313527	F					chr19:1312787-1313528	Island		1084	-0.437311	0.645771	0.119993	0.000267947	0.00845509
cg00396667	I	Red	5	134364387	R		PITX1	NM_002653	3'UTR	chr5:134363092-134365146	Island	5:134392214-134393045	1082	0.304034	1.35532	0.0998391	0.00232491	0.0389697
cg00397871	II		7	31692686	F		CCDC129	NM_194300	3'UTR				1085	-0.280588	0.75534	0.0784347	0.000347107	0.0102234
cg00398276	II		7	20837918	F					chr7:20837551-20838369	Island	7:20803391-20804865	1084	0.437363	1.54862	0.130289	0.00078835	0.0184148
cg00399295	II		16	29813630	F		KIF22	NM_007317	Body	chr16:29816247-29817272	N_Shelf		1085	-0.263932	0.768026	0.0353342	8.04529e-14	1.68052e-11
cg00403579	II		9	124533992	R		DAB2IP;DAB2IP	NM_138709;NM_032552	Body;Body	chr9:124534979-124535612	N_Shore		1085	-0.315274	0.729589	0.0475264	3.27478e-11	4.80103e-09
cg00404280	I	Grn	8	144631887	F					chr8:144631767-144631971	Island		1081	-0.504404	0.603865	0.118517	2.08134e-05	0.00109683
cg00405112	II		3	137728329	R		CLDN18;CLDN18	NM_016369;NM_001002026	TSS1500;Body	chr3:137728994-137729206	N_Shore		1084	-0.316108	0.72898	0.0910188	0.000514674	0.0135654
cg00405198	I	Grn	6	10419885	F		TFAP2A	NM_001042425	TSS200	chr6:10419399-10420323	Island	6:10526628-10528309	1084	0.318701	1.37534	0.043174	1.56191e-13	3.2105e-11
cg00406338	II		20	57267528	R		NPEPL1	NM_024663	TSS1500	chr20:57267527-57268420	Island		1085	-0.268872	0.764241	0.0668583	5.78261e-05	0.00256153
cg00407659	II		5	150538414	R		ANXA6;ANXA6	NM_001155;NM_004033	TSS1500;TSS1500	chr5:150537019-150537418	S_Shore		1085	-0.26571	0.766661	0.0704987	0.000163898	0.00584507
cg00407729	II		10	52751144	F		PRKG1	NM_001098512	1stExon	chr10:52750956-52751765	Island	10:52420742-52421829	1084	0.354558	1.42555	0.117302	0.00250596	0.0409936
cg00409356	II		5	1879525	F		IRX4	NM_016358	Body	chr5:1879689-1879928	N_Shore	5:1932498-1932928	1084	0.439527	1.55197	0.132859	0.000938881	0.0208399
cg00410926	II		9	35563534	R		FAM166B;FAM166B	NM_001164310;NM_001099951	Body;Body				1085	-0.262118	0.76942	0.0831379	0.00161704	0.0303937
cg00411072	II		17	46660940	F					chr17:46658948-46660003	S_Shore		1085	-0.315774	0.729224	0.0532821	3.0956e-09	3.43652e-07
cg00415971	II		10	86004761	R		RGR;RGR;RGR	NM_001012722;NM_002921;NM_001012720	TSS200;TSS200;TSS200				1085	-0.425357	0.653537	0.123581	0.000577563	0.0147636
cg00416243	II		6	143857467	R					chr6:143857743-143858751	N_Shore		1085	-0.362028	0.696263	0.0773884	2.89603e-06	0.000194253
cg00417408	II		7	150497740	F		TMEM176B;TMEM176B;TMEM176A;TMEM176B;TMEM176B	NM_001101312;NM_001101314;NM_018487;NM_014020;NM_001101311	TSS200;TSS200;TSS200;5'UTR;TSS200	chr7:150496809-150498206	Island	7:150127743-150129409	1085	0.521543	1.68463	0.0735988	1.37746e-12	2.4863e-10
cg00417421	I	Red	20	51589730	R		TSHZ2;TSHZ2	NM_173485;NM_173485	1stExon;5'UTR	chr20:51589707-51590020	Island	20:51023023-51023393	1085	0.337149	1.40095	0.103111	0.00107638	0.0229541
cg00422347	II		4	87813773	R		C4orf36	NM_144645	TSS200	chr4:87813172-87813718	S_Shore	4:88032001-88032916	1085	0.38789	1.47387	0.0449475	6.14353e-18	2.53218e-15
cg00423055	II		19	50430728	F		NUP62;ATF5;NUP62;NUP62;IL4I1;NUP62	NM_012346;NM_012068;NM_016553;NM_153718;NM_172374;NM_153719	5'UTR;TSS1500;5'UTR;5'UTR;5'UTR;5'UTR	chr19:50432354-50433138	N_Shore		1085	-0.326894	0.72116	0.0326367	1.29445e-23	1.73226e-20
cg00423487	II		19	4455957	R		UBXN6;UBXN6	NM_025241;NM_001171091	Body;TSS1500	chr19:4457493-4458040	N_Shore		1085	-0.309811	0.733586	0.0787159	8.29168e-05	0.00341535
cg00425708	II		12	66217779	R	rs74371936	HMGA2;RPSAP52;HMGA2	NM_003484;NR_026825;NM_003483	TSS1500;Body;TSS1500	chr12:66217627-66220181	Island	12:64503614-64506448	1085	0.217941	1.24351	0.0515608	2.36959e-05	0.00122473
cg00425843	II		10	94883021	F								1085	-0.194342	0.823376	0.0564162	0.000571497	0.0146518
cg00428692	II		5	194530	R		LRRC14B	NM_001080478	Body	chr5:195087-195323	N_Shore		1085	-0.440531	0.643695	0.0623469	1.59695e-12	2.8466e-10
cg00428709	II		16	51584433	F								1085	-0.338447	0.712876	0.0878107	0.000116071	0.00445619
cg00430287	II		6	116382876	R		FRK	NM_002031	TSS1500				1085	-0.528838	0.58929	0.09256	1.10705e-08	1.14249e-06
cg00433709	II		16	75107666	F		ZNRF1	NM_032268	Body				1085	-0.286622	0.750796	0.0755975	0.000149787	0.00545544
cg00437411	II		15	59903968	R		GCNT3	NM_004751	TSS200				1084	-0.330106	0.718847	0.0842278	8.88393e-05	0.00361362
cg00441573	I	Grn	10	43428471	F					chr10:43428167-43429460	Island	10:42748174-42749466	1085	0.362715	1.43723	0.0895726	5.1349e-05	0.00232825
cg00443971	II		4	174451398	R		HAND2;NBLA00301	NM_021973;NR_003679	TSS200;TSS1500	chr4:174450046-174451469	Island	4:174687699-174688082	1085	0.284332	1.32887	0.0708235	5.95319e-05	0.00263667
cg00444341	II		10	133928550	F		JAKMIP3	NM_001105521	Body	chr10:133930595-133931010	N_Shelf	10:133778536-133779052	1084	-0.353195	0.702441	0.0474616	9.94076e-14	2.09224e-11
cg00446900	II		10	129717806	F		PTPRE	NM_006504	5'UTR				1085	-0.587069	0.555955	0.184758	0.00148549	0.0286703
cg00447110	II		19	51645522	R		SIGLEC7;SIGLEC7	NM_016543;NM_014385	TSS200;TSS200				1085	0.353185	1.42359	0.0772086	4.77521e-06	0.000305074
cg00448162	II		15	39354532	F								1083	-0.319792	0.7263	0.0986564	0.00118915	0.0245906
cg00451355	II		3	43132028	F		C3orf39	NM_032806	5'UTR				1085	-0.263567	0.768306	0.0516172	3.28715e-07	2.70493e-05
cg00451635	II		16	10675030	R		EMP2	NM_001424	TSS1500	chr16:10673880-10674735	S_Shore		1085	-0.389046	0.677703	0.106697	0.000266059	0.00841129
cg00452398	II		6	99281293	F		POU3F2	NM_005604	TSS1500	chr6:99279317-99283842	Island	6:99386829-99390830	1084	0.180552	1.19788	0.0187086	4.88057e-22	4.5449e-19
cg00452755	II		1	28864993	R		SNHG3-RCC1;RCC1;RCC1;RCC1;SNHG3-RCC1;SNHG3-RCC1	NR_030725;NM_001269;NM_001048194;NM_001048195;NR_030726;NM_001048199	Body;3'UTR;3'UTR;3'UTR;Body;3'UTR				1085	-0.234217	0.79119	0.0697426	0.000784204	0.018319
cg00455362	II		15	74239538	R		LOXL1	NM_005576	Body				1085	-0.223291	0.799882	0.0292803	2.42209e-14	5.63622e-12
cg00455526	I	Red	7	28996196	F	rs1006521	TRIL	NM_014817	1stExon	chr7:28995305-28998541	Island	7:28961757-28965052	1084	0.21971	1.24572	0.0493911	8.65184e-06	0.000515257
cg00457867	II		3	24561589	F	rs57622980				chr3:24562863-24563576	N_Shore		1082	-0.288273	0.749557	0.0522244	3.39217e-08	3.27201e-06
cg00458754	II		10	88427813	R		LDB3;LDB3;LDB3;LDB3;LDB3;LDB3	NM_001171610;NM_001080114;NM_001171611;NM_001080115;NM_001080116;NM_007078	TSS1500;TSS1500;TSS1500;TSS1500;TSS1500;TSS1500				1085	-0.373236	0.688503	0.0786568	2.08384e-06	0.000144612
cg00458932	II		2	208199465	F								1085	-0.346887	0.706885	0.0990854	0.000463707	0.0125481
cg00459116	II		1	247112228	R								1084	-0.288022	0.749745	0.078106	0.000226401	0.00747228
cg00460235	II		8	26723946	R	rs486179	ADRA1A;ADRA1A;ADRA1A;ADRA1A	NM_033303;NM_033302;NM_033304;NM_000680	TSS1500;TSS1500;TSS1500;TSS1500	chr8:26721642-26724566	Island	8:26777585-26780513	1085	0.271074	1.31137	0.0665209	4.60114e-05	0.00212322
cg00461770	II		1	3792137	R		DFFB	NM_004402	Body	chr1:3790864-3791611	S_Shore		1085	-0.375423	0.686999	0.0464351	6.22187e-16	1.84712e-13
cg00462107	II		5	72677230	F	rs62363229				chr5:72676120-72678421	Island	5:72712881-72714216	1085	0.324767	1.38371	0.0836012	0.00010245	0.00404019
cg00462525	II		2	162275396	F		TBR1	NM_006593	Body	chr2:162275161-162275596	Island	2:161983408-161983969	1085	0.215955	1.24105	0.0297718	4.0561e-13	7.95256e-11
cg00464046	II		7	134854551	R		C7orf49;C7orf49;C7orf49	NR_024185;NR_024186;NM_024033	Body;Body;5'UTR	chr7:134854975-134855696	N_Shore		1085	-0.442581	0.642377	0.0930846	1.98835e-06	0.000138698
cg00464814	II		6	16758889	F		ATXN1;ATXN1	NM_001128164;NM_000332	5'UTR;5'UTR	chr6:16760178-16762985	N_Shore		1085	-0.446259	0.640018	0.0995989	7.44458e-06	0.00044913
cg00464927	I	Red	11	68139121	F	rs76295643	LRP5	NM_002335	Body			11:67895608-67895937	1084	-0.300178	0.740686	0.0783986	0.000128733	0.00484411
cg00465073	II		18	48252314	R		MAPK4	NM_002747	Body	chr18:48255544-48256359	N_Shelf		1085	-0.420819	0.656509	0.126992	0.000920537	0.0205385
cg00469497	II		19	40894416	R	rs62109484	HIPK4	NM_144685	Body	chr19:40895468-40895793	N_Shore		1085	-0.29889	0.741641	0.0302209	4.59147e-23	5.38207e-20
cg00470341	II		2	183237787	F	rs833114	PDE1A;PDE1A	NM_005019;NM_001003683	Body;Body				1079	-0.35213	0.703189	0.0870111	5.18875e-05	0.00234845
cg00470641	I	Red	10	3096219	R								1083	-0.361617	0.696549	0.0481059	5.60047e-14	1.22116e-11
cg00470817	II		12	6741882	R		LPAR5;LPAR5	NM_020400;NM_001142961	5'UTR;TSS1500				1083	-0.20595	0.813874	0.0507213	4.89817e-05	0.00222983
cg00470955	II		16	7354432	F		A2BP1;A2BP1;A2BP1	NM_001142334;NM_001142333;NM_018723	Body;Body;Body	chr16:7354333-7354608	Island	16:7294335-7294663	1085	0.468923	1.59827	0.14309	0.0010487	0.0225162
cg00471368	II		16	81817629	R		PLCG2	NM_002661	5'UTR	chr16:81812710-81813707	S_Shelf		1084	-0.219089	0.80325	0.0653223	0.000796606	0.018504
cg00472277	I	Red	11	2327755	R		TSPAN32	NM_139022	Body				1084	0.419684	1.52148	0.0854499	9.03975e-07	6.78214e-05
cg00473985	II		16	87670568	F	rs55778367	JPH3	NM_020655	Body			16:86227831-86228152	1085	-0.215713	0.805966	0.0266468	5.71298e-16	1.71086e-13
cg00474657	II		16	28989308	F		SPNS1;SPNS1;SPNS1;SPNS1;SPNS1	NM_001142449;NM_001142448;NM_001142450;NM_001142451;NM_032038	Body;Body;Body;Body;Body	chr16:28985881-28986661	S_Shelf		1084	-0.31168	0.732216	0.0679025	4.42999e-06	0.000284472
cg00474723	I	Red	11	86383430	R		ME3;ME3;ME3;ME3	NM_006680;NM_001014811;NM_001161586;NM_001161586	TSS200;TSS200;1stExon;5'UTR	chr11:86382695-86383586	Island	11:86060344-86061372	1085	0.217568	1.24305	0.0219237	3.27869e-23	3.91971e-20
cg00474746	II		11	35684799	F	rs34392570	TRIM44	NM_017583	1stExon	chr11:35684421-35684846	Island	11:35640793-35641599	1085	0.44375	1.55854	0.151314	0.00336084	0.049938
cg00474873	II		8	1809589	R		ARHGEF10	NM_014629	Body			8:1796516-1797074	1083	-0.427292	0.652273	0.104638	4.43559e-05	0.00206069
cg00476771	II		5	64398066	R					chr5:64398699-64399216	N_Shore		1085	-0.428903	0.651223	0.118965	0.000311791	0.00943315
cg00476872	II		6	34201689	R					chr6:34202567-34206193	N_Shore		1085	-0.277191	0.75791	0.0358653	1.08687e-14	2.66546e-12
cg00478246	II		2	14775494	F		FAM84A	NM_145175	3'UTR	chr2:14772377-14775809	Island	2:14691281-14693244	1085	0.270579	1.31072	0.065316	3.43363e-05	0.00166991
cg00478442	II		6	33267761	R		TAPBP;TAPBP;RGL2;RGL2	NM_172209;NM_003190;NM_004761;NR_028387	3'UTR;3'UTR;TSS1500;TSS1500	chr6:33266302-33267582	S_Shore	6:33374048-33375795	1084	0.193923	1.214	0.0195646	3.69422e-23	4.39293e-20
cg00481639	II		2	16514107	R								1084	-0.238848	0.787535	0.0755311	0.00156557	0.0297658
cg00482488	II		17	70216332	R							17:67727628-67727934	1085	0.355264	1.42656	0.0917284	0.000107506	0.00418246
cg00483459	II		3	46735782	R		ALS2CL	NM_147129	TSS1500	chr3:46734731-46735717	S_Shore		1084	-0.184312	0.831676	0.0571524	0.00126004	0.0255955
cg00483562	II		5	1931781	F					chr5:1930754-1931986	Island	5:1983755-1984940	1084	0.301574	1.35199	0.0413076	2.86267e-13	5.64684e-11
cg00486022	II		16	57796748	F		KIFC3;KIFC3;KIFC3	NM_005550;NM_001130099;NM_001130100	Body;Body;Body	chr16:57794707-57795059	S_Shore		1085	-0.347756	0.706271	0.0403562	6.86245e-18	2.80956e-15
cg00488787	I	Red	10	135050905	F	rs2980718	VENTX	NM_014468	TSS1500	chr10:135048797-135052077	Island	10:134898799-134902145	1085	0.265467	1.30404	0.0801737	0.000929149	0.0207494
cg00489660	II		11	57089821	R		TNKS1BP1	NM_033396	5'UTR	chr11:57091614-57092831	N_Shore		1085	-0.427871	0.651895	0.138242	0.00196746	0.0347238
cg00490406	II		1	159046773	F	rs16841642	AIM2	NM_004833	TSS200				1084	-0.489064	0.6132	0.117125	2.97228e-05	0.00148037
cg00491064	II		11	19681786	R		NAV2	NM_001111018	Body				1085	-0.501602	0.60556	0.0998996	5.13864e-07	4.02811e-05
cg00491523	II		16	6913336	F		A2BP1;A2BP1;A2BP1	NM_001142333;NM_001142334;NM_018723	5'UTR;5'UTR;5'UTR				1085	-0.325702	0.722021	0.0929279	0.000456806	0.0124369
cg00495476	II		6	168061660	R					chr6:168062870-168063329	N_Shore		1085	-0.252586	0.77679	0.0429299	4.01246e-09	4.36891e-07
cg00495860	I	Red	21	38065524	F					chr21:38065179-38066185	Island	21:36986852-36987886	1083	0.246338	1.27933	0.0717474	0.000596051	0.0150751
cg00496462	II		7	93577610	F								1085	-0.352037	0.703254	0.10803	0.00111923	0.0235722
cg00496484	II		2	3153332	F								1084	-0.253338	0.776206	0.0687936	0.00023089	0.00757323
cg00496967	II		17	15371256	R		CDRT4	NM_173622	TSS1500				1085	-0.306015	0.736376	0.0669904	4.92295e-06	0.000312824
cg00497219	II		4	3253559	R		C4orf44;C4orf44	NM_001012982;NM_001042690	Body;Body	chr4:3254957-3255175	N_Shore		1085	-0.230939	0.793788	0.0552788	2.94447e-05	0.00146503
cg00499191	II		6	168589793	F					chr6:168590832-168591394	N_Shore		1085	-0.219381	0.803015	0.0626123	0.000458666	0.0124467
cg00499539	II		2	113960266	R		PSD4;LOC440839	NM_012455;NR_029399	3'UTR;Body	chr2:113956343-113957042	S_Shelf		1085	-0.221748	0.801117	0.054423	4.61097e-05	0.00212468
cg00500176	II		19	10396158	F		ICAM4;ICAM4;ICAM4;ICAM1	NM_001039132;NM_001544;NM_022377;NM_000201	TSS1500;TSS1500;TSS1500;3'UTR	chr19:10397603-10398703	N_Shore		1084	-0.462257	0.629861	0.078169	3.34796e-09	3.71511e-07
cg00500507	II		22	32439391	R		SLC5A1	NM_000343	1stExon	chr22:32439046-32439442	Island	22:30769099-30769392	1085	0.539386	1.71495	0.173343	0.00186033	0.033444
cg00500564	II		10	128994030	F	rs61745557	FAM196A;DOCK1	NM_001039762;NM_001380	5'UTR;Body	chr10:128993505-128995167	Island	10:128883496-128885147	1085	0.271707	1.3122	0.0469403	7.10824e-09	7.54594e-07
cg00501876	II		3	39193251	R		CSRNP1	NM_033027	5'UTR	chr3:39194241-39195359	N_Shore		1083	-0.346025	0.707495	0.0764149	5.94773e-06	0.000369511
cg00502597	II		1	60197222	F		FGGY;FGGY	NM_018291;NM_001113411	Body;Body				1085	-0.524232	0.59201	0.169383	0.00196852	0.0347357
cg00503383	I	Red	1	91301651	F					chr1:91300979-91301891	Island	1:91073568-91074479	1084	0.296902	1.34568	0.0898038	0.000945984	0.0209748
cg00505277	I	Grn	19	58521176	F	rs77140992				chr19:58520754-58521224	Island	19:63212595-63213097	1085	0.33888	1.40337	0.0633018	8.63175e-08	7.78131e-06
cg00505318	II		3	69130918	R		UBA3;UBA3	NM_198195;NM_003968	TSS1500;TSS1500	chr3:69129058-69129515	S_Shore		1085	-0.314419	0.730213	0.084885	0.000212176	0.00711058
cg00506247	II		5	108084930	F		FER	NM_005246	5'UTR	chr5:108083987-108085203	Island	5:108111887-108113178	1085	-0.64107	0.526729	0.200496	0.00138667	0.0273204
cg00508024	I	Grn	15	48483844	F		CTXN2	NM_001145668	TSS200			15:46271051-46271480	1085	0.256107	1.29189	0.069332	0.000220827	0.00730827
cg00509670	II		14	37130313	R		PAX9	NM_006194	5'UTR	chr14:37131181-37132785	N_Shore	14:36199953-36200514	1084	0.451338	1.57041	0.10535	1.83407e-05	0.000984949
cg00510160	I	Grn	12	5311273	F								1084	-0.592917	0.552712	0.122141	1.20778e-06	8.81702e-05
cg00511027	II		7	1062887	R		C7orf50;C7orf50;MIR339;C7orf50	NM_001134395;NM_032350;NR_029898;NM_001134396	Body;Body;TSS1500;Body	chr7:1062496-1062966	Island	7:1028917-1029473	1085	-0.250373	0.77851	0.0612327	4.33452e-05	0.0020187
cg00511464	II		4	40518041	R		RBM47;RBM47	NM_001098634;NM_019027	5'UTR;TSS200				1085	-0.206912	0.813091	0.053898	0.000123556	0.00467594
cg00511674	I	Grn	16	78080068	R					chr16:78079752-78080166	Island	16:76637266-76637695	1084	0.375699	1.45601	0.121895	0.00205517	0.0357746
cg00513100	II		3	66487501	R		LRIG1	NM_015541	Body				1084	-0.261507	0.769891	0.028129	1.44896e-20	9.97796e-18
cg00517001	II		7	50518170	F		FIGNL1;FIGNL1	NM_022116;NM_001042762	TSS200;TSS200	chr7:50517627-50518668	Island	7:50485172-50485665	1085	-0.882973	0.413552	0.270647	0.00110452	0.0233555
cg00518190	II		1	6294768	F		ICMT	NM_012405	Body	chr1:6295528-6296261	N_Shore		1082	-0.301678	0.739576	0.0436485	4.79474e-12	8.02952e-10
cg00518857	II		13	112292532	R							13:111090533-111090635	1085	-0.193949	0.8237	0.054555	0.000377837	0.0108471
cg00523604	II		6	32223341	R								1085	-0.74121	0.476537	0.151975	1.07616e-06	7.9402e-05
cg00524443	II		17	46650310	R		HOXB3	NM_002146	5'UTR	chr17:46654053-46654369	N_Shelf		1085	-0.597962	0.549931	0.100953	3.15838e-09	3.5178e-07
cg00524486	II		11	1244110	F	rs75130987	MUC5B	NM_002458	TSS200	chr11:1247830-1248140	N_Shelf		1085	-0.324924	0.722582	0.0867343	0.000179532	0.00625361
cg00524561	I	Red	12	125197665	R							12:123763454-123763714	1083	-0.31928	0.726672	0.0869238	0.000239622	0.00778313
cg00524900	II		5	118609965	R		TNFAIP8	NM_001077654	Body				1085	-0.391715	0.675896	0.100532	9.76251e-05	0.00387617
cg00526455	II		19	19285099	R		LOC729991-MEF2B;LOC729991-MEF2B;LOC729991-MEF2B	NR_027308;NM_005919;NR_027307	Body;5'UTR;Body	chr19:19280998-19281560	S_Shelf		1085	-0.365872	0.693592	0.0730763	5.5369e-07	4.3372e-05
cg00527307	II		13	34208894	F								1085	-0.409761	0.663809	0.138944	0.0031869	0.0481807
cg00528016	II		8	10469596	R		RP1L1	NM_178857	Body	chr8:10469795-10470069	N_Shore		1084	-0.292304	0.746542	0.0456138	1.4722e-10	1.96851e-08
cg00528492	II		6	32408863	R		HLA-DRA	NM_019111	Body				1083	-0.307642	0.735178	0.0908479	0.000708307	0.0170271
cg00529958	I	Grn	13	100624288	R		ZIC5	NM_033132	TSS200	chr13:100620241-100624348	Island	13:99420289-99422349	1084	0.319913	1.37701	0.107699	0.00297387	0.0460438
cg00530127	II		4	2401980	R		ZFYVE28	NM_020972	Body	chr4:2401507-2401759	S_Shore	4:2371778-2371868	1085	-0.330193	0.718785	0.0338919	1.98543e-22	2.00822e-19
cg00530320	II		1	46809349	R		NSUN4	NM_199044	Body	chr1:46806339-46806836	S_Shelf		1084	-0.232319	0.792693	0.0449915	2.42222e-07	2.02364e-05
cg00530650	II		7	1534766	F		INTS1	NM_001080453	Body	chr7:1535617-1536099	N_Shore	7:1500672-1501293	1085	-0.374628	0.687545	0.0539362	3.7643e-12	6.41175e-10
cg00531009	II		11	64533347	F		SF1;SF1;SF1	NM_201995;NM_201998;NM_004630	Body;Body;Body	chr11:64532936-64533763	Island	11:64289907-64290284	1084	-0.303837	0.737981	0.0354599	1.04868e-17	4.14574e-15
cg00531745	II		6	34191048	F					chr6:34191907-34192179	N_Shore		1084	-0.286771	0.750683	0.0819083	0.000463295	0.0125704
cg00532824	II		16	75241914	F		CTRB2	NM_001025200	TSS1500				1084	-0.307681	0.73515	0.0983536	0.00175812	0.0321886
cg00533183	II		6	32810742	F		PSMB8;PSMB8	NM_004159;NM_148919	Body;Body	chr6:32811494-32811839	N_Shore		1084	-0.322212	0.724545	0.0901135	0.0003494	0.0102688
cg00533407	II		7	150745278	R		ACCN3;ACCN3;ACCN3	NM_020322;NM_020321;NM_004769	TSS1500;TSS1500;TSS1500	chr7:150746002-150746381	N_Shore		1083	-0.469135	0.625543	0.0612709	1.90727e-14	4.47663e-12
cg00535248	II		16	50588226	F		NKD1	NM_033119	Body				1082	-0.433212	0.648423	0.0784127	3.29935e-08	3.11643e-06
cg00536718	II		7	2478297	F	rs75986719							1085	-0.337093	0.713842	0.109118	0.00200665	0.0351953
cg00537837	I	Red	16	85363209	R					chr16:85363116-85363360	Island		1083	-0.538724	0.583492	0.111397	1.32442e-06	9.58731e-05
cg00537960	II		8	81177379	F					chr8:81177941-81178191	N_Shore		1085	-0.243785	0.783656	0.0812423	0.00269346	0.0431037
cg00540363	II		2	109757749	F		SH3RF3	NM_001099289	Body				1085	-0.263349	0.768474	0.0401528	5.42949e-11	7.71114e-09
cg00540464	II		19	16655751	R					chr19:16652513-16653740	S_Shelf		1084	-0.20295	0.816319	0.0596018	0.000661402	0.0162115
cg00540593	II		20	61977814	R		CHRNA4	NM_000744	3'UTR	chr20:61978015-61978294	N_Shore	20:61447842-61448855	1084	-0.428635	0.651398	0.127355	0.000763602	0.0180067
cg00541638	II		16	9056115	F		USP7	NM_003470	Body	chr16:9056372-9056844	N_Shore		1084	-0.582892	0.558282	0.148584	8.74608e-05	0.00356219
cg00541718	II		7	630823	F		PRKAR1B;PRKAR1B;PRKAR1B;PRKAR1B;PRKAR1B;PRKAR1B	NM_001164759;NM_001164762;NM_001164758;NM_001164760;NM_001164761;NM_002735	Body;Body;Body;Body;Body;Body	chr7:631836-632135	N_Shore	7:597231-597487	1085	-0.460579	0.630918	0.128064	0.000322577	0.00964997
cg00543769	II		5	70749126	R					chr5:70751401-70751887	N_Shelf		1085	-0.430599	0.65012	0.10688	5.60595e-05	0.00249818
cg00545229	II		4	15429531	R		C1QTNF7;C1QTNF7;C1QTNF7	NM_031911;NM_001135170;NM_001135171	TSS200;Body;5'UTR				1085	-0.219178	0.803178	0.0745857	0.00329689	0.0492791
cg00546971	II		1	4207818	F							1:4107641-4107719	1085	-0.250045	0.778766	0.0781572	0.00137782	0.0272082
cg00547445	I	Red	10	95326291	F		GPR120	NM_181745	TSS200	chr10:95326229-95327108	Island	10:95316220-95317098	1085	0.292675	1.34001	0.0851444	0.000587339	0.0149293
cg00548098	II		16	11295667	R								1085	-0.366558	0.693116	0.0943493	0.00010228	0.00403539
cg00548822	II		11	66079194	R					chr11:66079092-66080920	Island	11:65835703-65835869	1085	-0.293937	0.745324	0.0699495	2.64423e-05	0.00134264
cg00549412	II		21	43933482	F		SLC37A1	NM_018964	5'UTR	chr21:43933589-43934832	N_Shore	21:42806487-42807901	1085	-0.418159	0.658258	0.0982698	2.08853e-05	0.00110023
cg00551143	II		7	28998860	R		TRIL	NM_014817	TSS1500	chr7:28995305-28998541	S_Shore		1085	-0.300948	0.740116	0.0761553	7.75779e-05	0.00324127
cg00552574	II		9	130454217	R		STXBP1;STXBP1	NM_001032221;NM_003165	3'UTR;3'UTR	chr9:130454498-130454708	N_Shore		1085	-0.252492	0.776862	0.0698494	0.000300565	0.00917722
cg00552892	II		2	220035927	F		SLC23A3;SLC23A3;SLC23A3	NM_001144890;NM_001144889;NM_144712	TSS1500;TSS1500;TSS1500				1084	-0.491377	0.611783	0.11498	1.92345e-05	0.00102593
cg00554413	II		1	59042113	F		TACSTD2	NM_002353	1stExon	chr1:59042013-59043295	Island	1:58814306-58815871	1085	0.433758	1.54305	0.121847	0.000371065	0.0107088
cg00554604	II		11	460469	R		PTDSS2	NM_030783	Body	chr11:460468-460715	Island	11:449826-450935	1084	-0.169373	0.844194	0.0157733	6.75577e-27	1.94265e-23
cg00558645	II		1	218711575	F								1085	-0.358432	0.698771	0.0705613	3.77986e-07	3.04661e-05
cg00559939	II		2	173600969	F	rs76690140	RAPGEF4;LOC91149	NM_007023;NR_026995	Body;TSS200	chr2:173600281-173600970	Island	2:173308528-173309544	1079	0.260513	1.2976	0.0396776	5.17789e-11	7.38287e-09
cg00559963	II		1	40424484	F		MFSD2A;MFSD2A	NM_001136493;NM_032793	Body;Body	chr1:40420487-40421366	S_Shelf		1085	-0.349987	0.704697	0.0561697	4.63812e-10	5.83906e-08
cg00563566	I	Grn	1	230883182	R		CAPN9;CAPN9;CAPN9;CAPN9	NM_016452;NM_016452;NM_006615;NM_006615	1stExon;5'UTR;1stExon;5'UTR				1085	-0.222935	0.800167	0.0588854	0.000153149	0.00554583
cg00564061	II		6	117001170	R		KPNA5	NM_002269	TSS1500	chr6:117002067-117002797	N_Shore		1081	-0.245021	0.782688	0.0548994	8.07895e-06	0.000484354
cg00565263	II		1	32052246	R		TINAGL1	NM_022164	Body	chr1:32052471-32052771	N_Shore		1084	-0.36312	0.695503	0.0926769	8.92389e-05	0.00362014
cg00565412	II		21	26933554	F		MIR155HG	NR_001458	TSS1500	chr21:26934423-26934805	N_Shore		1085	-0.250486	0.778423	0.0708907	0.000410235	0.0115026
cg00566164	I	Red	1	228559156	R		OBSCN	NM_001098623	Body	chr1:228558945-228559246	Island	1:226625502-226625848	1085	-0.211289	0.80954	0.0224037	4.0635e-21	3.12919e-18
cg00566320	II		1	32172204	F					chr1:32169537-32169869	S_Shelf		1085	-0.283023	0.753503	0.0647903	1.25225e-05	0.000709742
cg00570697	II		21	18885061	F		CXADR	NM_001338	TSS1500	chr21:18884806-18886111	Island	21:17806701-17808042	1085	0.310575	1.36421	0.0602782	2.57237e-07	2.15909e-05
cg00573623	II		12	3724731	R		EFCAB4B	NM_001144958	Body				1085	-0.296587	0.743351	0.0583233	3.67208e-07	2.96988e-05
cg00576108	I	Red	11	68201131	R		LRP5	NM_002335	Body	chr11:68201118-68201321	Island	11:67956920-67957872	1084	-0.197714	0.820604	0.0262784	5.31978e-14	1.15715e-11
cg00579520	II		12	128752586	F		TMEM132C	NM_001136103	Body	chr12:128751041-128753151	Island	12:127316927-127319149	1084	0.346476	1.41408	0.0819639	2.36642e-05	0.00122473
cg00579794	II		16	11273996	F		CLEC16A	NM_015226	3'UTR	chr16:11272246-11272503	S_Shore		1084	-0.303033	0.738574	0.0314746	6.09834e-22	5.51191e-19
cg00583426	I	Red	16	1209990	R		CACNA1H;CACNA1H	NM_021098;NM_001005407	Body;Body	chr16:1209939-1210945	Island	16:1149811-1150946	1085	0.413997	1.51285	0.121829	0.000678364	0.0164947
cg00589488	II		3	49760249	R		GMPPB;GMPPB	NM_021971;NM_013334	Body;Body	chr3:49760863-49761895	N_Shore		1085	-0.307812	0.735053	0.0989672	0.0018693	0.0335569
cg00591740	II		6	150377927	R					chr6:150378838-150379048	N_Shore		1085	-0.430873	0.649942	0.121641	0.000396853	0.0112565
cg00593607	II		12	93530780	F								1085	-0.315722	0.729262	0.0744762	2.24282e-05	0.00116914
cg00594191	II		10	11755103	R								1085	-0.306354	0.736126	0.0806465	0.000145442	0.00532655
cg00594560	I	Red	8	77593242	R		ZFHX4;LOC100192378	NM_024721;NR_024360	TSS1500;Body	chr8:77594255-77594860	N_Shore	8:77755745-77755996	1079	0.251728	1.28625	0.0366465	6.46111e-12	1.04581e-09
cg00594793	II		4	48176413	R		TEC	NM_003215	Body				1085	-0.309821	0.733578	0.0400516	1.02965e-14	2.56212e-12
cg00595086	II		8	72468561	R					chr8:72468560-72469561	Island	8:72631115-72632846	1085	0.253138	1.28806	0.0582941	1.40911e-05	0.000785609
cg00598394	II		12	93960818	R					chr12:93963963-93967395	N_Shelf		1085	-0.299406	0.741259	0.0779017	0.000121353	0.00462918
cg00599463	II		20	30609716	R		C20orf160	NM_080625	Body	chr20:30605744-30605970	S_Shelf		1085	-0.233059	0.792107	0.0718063	0.00117176	0.0243063
cg00600033	II		16	1494719	R		CCDC154	NM_001143980	TSS1500	chr16:1495039-1495366	N_Shore	16:1434686-1434887	1085	-0.368834	0.69154	0.115456	0.00140035	0.0275091
cg00601124	II		15	101697236	F	rs1470982						15:99514699-99514760	1085	-0.235747	0.789981	0.0403518	5.14877e-09	5.5668e-07
cg00602811	II		2	145278564	F		ZEB2;ZEB2;ZEB2	NR_033258;NM_014795;NM_001171653	TSS1500;TSS1500;TSS1500	chr2:145281736-145282269	N_Shelf		1085	-0.416923	0.659072	0.120815	0.000558672	0.0144147
cg00604112	II		7	27287288	F	rs12537438				chr7:27284639-27286237	S_Shore		1085	-0.466511	0.627187	0.121419	0.000121952	0.00463712
cg00604209	I	Grn	5	146614596	F		STK32A;STK32A;STK32A;STK32A	NM_145001;NM_145001;NM_001112724;NM_001112724	5'UTR;1stExon;5'UTR;1stExon	chr5:146614283-146614560	S_Shore	5:146594113-146594831	1083	0.268198	1.30761	0.033537	1.27394e-15	3.59417e-13
cg00609673	II		20	62703717	R					chr20:62705080-62705943	N_Shore		1084	-0.332092	0.717421	0.0872644	0.000141469	0.00520656
cg00609834	II		11	13984596	R		SPON1	NM_006108	1stExon	chr11:13984066-13986349	Island	11:13940491-13942898	1084	0.337806	1.40187	0.0563835	2.08281e-09	2.3838e-07
cg00611614	II		8	145019630	R		PLEC1;PLEC1;PLEC1;MIR661;PLEC1;PLEC1	NM_000445;NM_201378;NM_201381;NR_030383;NM_201379;NM_201380	Body;Body;TSS1500;TSS200;Body;Body	chr8:145017868-145018444	S_Shore	8:145091618-145091726	1085	-0.301453	0.739743	0.0591581	3.47424e-07	2.82893e-05
cg00612138	II		2	167231969	R		SCN9A	NM_002977	5'UTR	chr2:167232388-167232711	N_Shore		1084	0.179183	1.19624	0.0168394	1.92665e-26	4.79846e-23
cg00613284	II		8	67419936	R		C8orf46	NM_152765	Body	chr8:67417588-67417876	S_Shelf		1085	-0.259744	0.771249	0.069871	0.000201224	0.00683374
cg00614360	II		17	80858406	F		TBCD	NM_005993	Body	chr17:80856874-80857352	S_Shore	17:78451563-78451846	1082	-0.252316	0.776999	0.0793189	0.00146753	0.0284035
cg00618450	II		22	26565951	R		SEZ6L	NM_021115	Body	chr22:26565199-26565986	Island	22:24895200-24896196	1085	0.262265	1.29987	0.039969	5.319e-11	7.62805e-09
cg00619126	I	Red	2	105459775	R					chr2:105459127-105461770	Island	2:104825364-104827064	1083	0.252598	1.28737	0.0784365	0.00128005	0.0258194
cg00623312	II		7	101630839	R		CUX1;CUX1;CUX1	NM_181500;NM_181552;NM_001913	Body;Body;Body			7:101417550-101417678	1085	-0.261136	0.770177	0.0463309	1.73734e-08	1.74749e-06
cg00624799	I	Grn	15	90605618	R		ZNF710	NM_198526	5'UTR				1084	-0.240023	0.78661	0.0627547	0.000130892	0.00489573
cg00625351	II		3	34048130	F								1085	-0.269037	0.764115	0.0572261	2.58512e-06	0.000175487
cg00625653	II		3	13921227	F	rs76365041	WNT7A	NM_004625	Body	chr3:13919939-13922335	Island	3:13894408-13897503	1085	0.354169	1.425	0.0864672	4.20366e-05	0.00197821
cg00630775	II		2	239988369	F		HDAC4	NM_006037	Body	chr2:239988450-239988710	N_Shore		1085	-0.275457	0.759225	0.0563959	1.03779e-06	7.68493e-05
cg00631482	I	Red	1	21949221	F		RAP1GAP;RAP1GAP;RAP1GAP	NM_001145658;NM_002885;NM_001145657	Body;5'UTR;5'UTR	chr1:21948674-21949263	Island	1:21821296-21821850	1082	0.375948	1.45637	0.109591	0.000602567	0.015194
cg00636527	II		5	176859356	F		GRK6;GRK6;GRK6	NM_001004106;NM_002082;NM_001004105	Body;Body;Body	chr5:176860862-176861098	N_Shore		1085	-0.405684	0.66652	0.0987809	4.00987e-05	0.00190106
cg00639010	II		7	553693	R		PDGFA;PDGFA	NM_002607;NM_033023	Body;Body	chr7:556611-562845	N_Shelf	7:520219-520364	1085	-0.288932	0.749063	0.0857097	0.000748803	0.0177521
cg00640314	II		8	67835853	R		SNORD87;SNHG6	NR_002598;NR_002599	TSS1500;Body	chr8:67837480-67837954	N_Shore		1085	-0.343591	0.709219	0.0930551	0.000222204	0.00735707
cg00640376	II		6	33173927	R		HSD17B8	NM_014234	Body	chr6:33175561-33176387	N_Shore		1085	-0.272614	0.761386	0.0408583	2.52026e-11	3.7352e-09
cg00640479	II		7	218726	R		FAM20C	NM_020223	Body	chr7:218309-218951	Island	7:312842-314034	1083	-0.294643	0.744797	0.0981914	0.00269359	0.0430851
cg00643086	II		6	26332252	F							6:26440167-26440249	1085	0.234259	1.26397	0.0352072	2.85763e-11	4.40072e-09
cg00646396	II		1	26482755	R								1085	-0.542101	0.581525	0.159879	0.000697125	0.0168105
cg00651782	II		12	113902673	R		LHX5	NM_022363	Body	chr12:113900750-113906442	Island	12:112387056-112387345	1085	0.348616	1.4171	0.089384	9.61102e-05	0.00384153
cg00652657	II		10	131761587	F		EBF3	NM_001005463	Body	chr10:131761169-131771696	Island	10:131651292-131653694	1085	0.199496	1.22079	0.0236726	3.53793e-17	1.27351e-14
cg00653312	I	Red	16	87863785	R		SLC7A5	NM_003486	3'UTR			16:86421253-86421358	1085	-0.225122	0.798419	0.0570221	7.88172e-05	0.00328045
cg00654637	II		9	131156065	R		MIR219-2	NR_029837	TSS1500	chr9:131154346-131155923	S_Shore		1085	-0.312431	0.731666	0.0378508	1.5283e-16	4.99376e-14
cg00656478	II		9	132480963	F		PRRX2	NM_016307	Body	chr9:132481472-132481745	N_Shore		1085	-0.240761	0.78603	0.0362795	3.21692e-11	4.68629e-09
cg00659931	II		15	102010125	R		PCSK6;PCSK6;PCSK6;PCSK6;PCSK6;PCSK6;PCSK6;PCSK6	NM_002570;NM_138320;NM_138319;NM_138324;NM_138323;NM_138325;NM_138322;NM_138321	Body;Body;Body;Body;Body;Body;Body;Body			15:99827648-99827721	1085	-0.450732	0.637161	0.0833838	6.46232e-08	5.97706e-06
cg00661018	II		8	145769086	F		KIAA1688	NM_025251	Body	chr8:145770743-145771165	N_Shore		1085	-0.454336	0.634869	0.0867365	1.62222e-07	1.39909e-05
cg00661732	II		3	61860646	F	rs73839765	PTPRG	NM_002841	Body				1085	-0.393419	0.674746	0.0833426	2.35256e-06	0.000161288
cg00661970	I	Red	12	115135027	R					chr12:115135925-115136350	N_Shore	12:113619245-113619773	1084	0.247487	1.2808	0.0500294	7.54277e-07	5.69825e-05
cg00662400	II		16	88510783	F					chr16:88512514-88512816	N_Shore		1085	-0.342693	0.709856	0.0908968	0.000163164	0.00582876
cg00663946	II		7	134374944	R								1084	-0.537046	0.584472	0.104583	2.8198e-07	2.3289e-05
cg00666559	II		17	79793439	R		DYSFIP1	NM_001007533	TSS1500	chr17:79790530-79791553	S_Shore		1081	-0.248705	0.77981	0.0752492	0.000949487	0.0210171
cg00667298	II		6	29576329	F	rs17218739	GABBR1;GABBR1;GABBR1	NM_021904;NM_021903;NM_001470	Body;Body;Body				1084	-0.338136	0.713098	0.106522	0.00150181	0.0288972
cg00671600	II		20	61792443	F					chr20:61788160-61788669	S_Shelf		1084	-0.286589	0.750821	0.0799994	0.00034047	0.0100729
cg00672214	II		8	1132883	R					chr8:1132761-1132983	Island	8:1120059-1120618	1085	-0.289064	0.748964	0.0614369	2.53793e-06	0.000172676
cg00672633	II		6	7481682	F							6:7426565-7426833	1085	-0.311231	0.732544	0.0710641	1.18903e-05	0.000681348
cg00672802	II		1	226296871	F					chr1:226297287-226298586	N_Shore		1085	-0.181936	0.833655	0.0530869	0.000610006	0.0153056
cg00673344	II		3	156807691	F					chr3:156806688-156807069	S_Shore		1085	-0.405407	0.666705	0.0985385	3.88525e-05	0.0018519
cg00674220	II		13	27610741	F								1084	-0.212528	0.808538	0.0291748	3.22519e-13	6.39314e-11
cg00676085	II		12	52991945	R		KRT72;KRT72;KRT72	NM_080747;NM_001146225;NM_001146226	Body;Body;Body	chr12:52994772-52995312	N_Shelf		1085	-0.325866	0.721902	0.0919828	0.000396074	0.0112306
cg00676536	II		2	41924253	R					chr2:41924592-41924949	N_Shore		1085	-0.192618	0.824797	0.0638455	0.00255341	0.0414974
cg00676801	II		2	191876673	R		STAT1;STAT1	NM_139266;NM_007315	5'UTR;5'UTR	chr2:191878608-191879253	N_Shore		1084	-0.435056	0.647228	0.106889	4.69828e-05	0.00215916
cg00677236	I	Grn	2	64068971	R		UGP2;UGP2	NM_006759;NM_001001521	TSS200;5'UTR	chr2:64067892-64068906	S_Shore	2:63921361-63922587	1081	-0.623724	0.535945	0.177048	0.000426839	0.0118499
cg00677866	II		20	61051685	R		GATA5	NM_080473	TSS1500	chr20:61049361-61051897	Island	20:60483279-60485311	1085	0.406769	1.50196	0.0865312	2.59097e-06	0.000175805
cg00683984	II		7	45615337	F		ADCY1	NM_021116	Body	chr7:45613386-45615504	Island	7:45579703-45582029	1085	0.531882	1.70213	0.144513	0.000232761	0.00762441
cg00686197	II		6	31733619	F	rs707936	C6orf27	NM_025258	Body				1084	-0.265199	0.767053	0.0854678	0.00191629	0.0341608
cg00692462	II		1	4773089	F		AJAP1;AJAP1	NM_018836;NM_001042478	Body;Body	chr1:4771652-4772545	S_Shore		1085	-0.358033	0.69905	0.10519	0.000664819	0.0162695
cg00695712	I	Red	10	44882135	R					chr10:44879714-44882391	Island	10:44202107-44202606	1084	0.395897	1.48572	0.09089	1.3259e-05	0.000744779
cg00698916	II		6	13767628	R					chr6:13769486-13770188	N_Shore		1084	-0.364009	0.694885	0.100334	0.000285652	0.00885784
cg00706913	II		1	3330139	F		PRDM16;PRDM16	NM_022114;NM_199454	Body;Body	chr1:3331040-3331279	N_Shore		1085	-0.428493	0.65149	0.0829742	2.41506e-07	2.01842e-05
cg00706966	II		12	54965787	F	rs11170974	PDE1B;PDE1B	NM_001165975;NM_000924	Body;Body				1084	-0.29113	0.747419	0.0664127	1.1671e-05	0.000666652
cg00709652	II		3	100673784	R		ABI3BP	NM_015429	Body				1085	-0.308821	0.734313	0.0874128	0.000411032	0.0115305
cg00709979	I	Grn	16	85866348	R					chr16:85863381-85863601	S_Shelf	16:84423831-84423971	1083	-0.234059	0.791315	0.0611992	0.000131011	0.00489678
cg00710196	II		17	36870572	F		MLLT6	NM_005937	Body				1085	-0.33002	0.71891	0.0682676	1.33678e-06	9.67214e-05
cg00711496	I	Grn	19	50191497	R		C19orf76;PRMT1;PRMT1;PRMT1	NM_001101340;NM_198318;NM_198319;NM_001536	TSS1500;Body;Body;Body	chr19:50191330-50191559	Island		1084	-0.401006	0.669646	0.0910873	1.07043e-05	0.000619035
cg00712390	I	Grn	17	79373624	F		BAHCC1	NM_001080519	1stExon	chr17:79366806-79374742	Island	17:76987424-76988811	1085	0.245502	1.27826	0.0512126	1.63667e-06	0.000117054
cg00714725	I	Red	10	94825576	R		CYP26C1	NM_183374	Body	chr10:94825546-94826320	Island	10:94815537-94816305	1085	0.399011	1.49035	0.0779601	3.08544e-07	2.5315e-05
cg00714740	II		19	22715575	F	rs3907573				chr19:22715263-22715576	Island	19:22507104-22507416	1084	0.281614	1.32527	0.0840373	0.000805035	0.0186844
cg00718883	II		8	26493115	R		DPYSL2	NM_001386	Body				1084	-0.370949	0.690079	0.108424	0.000623257	0.0155504
cg00723017	I	Red	8	124953650	F		FER1L6	NM_001039112	5'UTR				1084	-0.483152	0.616836	0.146636	0.000984549	0.0215853
cg00723907	I	Grn	2	242434877	F	rs35602166	STK25	NM_006374	3'UTR			2:242083550-242084118	1084	-0.687079	0.503043	0.160397	1.83892e-05	0.000987179
cg00731411	II		2	71127576	F	rs13004912	VAX2	NM_012476	TSS200	chr2:71126720-71129209	Island	2:70980170-70981569	1081	0.430902	1.53865	0.117032	0.000231477	0.00759179
cg00733493	II		7	45126655	F		NACAD	NM_001146334	Body	chr7:45127979-45128263	N_Shore		1085	-0.307075	0.735596	0.0776241	7.62414e-05	0.00320099
cg00734666	II		3	47454929	R		PTPN23	NM_015466	3'UTR				1085	-0.383885	0.68121	0.129025	0.00292729	0.0455539
cg00736681	II		8	134546052	R		ST3GAL1;ST3GAL1	NM_003033;NM_173344	5'UTR;5'UTR				1085	-0.23177	0.793129	0.0420467	3.54392e-08	3.38277e-06
cg00738869	II		3	138552648	R					chr3:138553159-138554078	N_Shore		1085	-0.605257	0.545934	0.169178	0.000346717	0.0102038
cg00741836	I	Grn	20	53092233	F		DOK5	NM_018431	TSS200	chr20:53091733-53092993	Island	20:52525175-52526604	1085	0.253152	1.28808	0.0449382	1.76751e-08	1.77584e-06
cg00741986	II		4	2748332	R		TNIP2;TNIP2	NM_024309;NM_001161527	Body;Body				1085	-0.36213	0.696192	0.0841212	1.6709e-05	0.000909952
cg00742851	II		3	3843342	F	rs80275656	LRRN1	NM_020873	5'UTR	chr3:3840513-3842772	S_Shore		1085	-0.281819	0.75441	0.0342524	1.90809e-16	6.1646e-14
cg00746981	II		1	156721141	F		HDGF;HDGF;HDGF	NM_001126050;NM_004494;NM_001126051	Body;1stExon;Body	chr1:156720747-156722069	Island	1:154987237-154988831	1083	0.240742	1.27219	0.0302764	1.84315e-15	4.98755e-13
cg00747944	II		16	54972845	F					chr16:54970301-54972846	Island	16:53530217-53530732	1085	0.313709	1.36849	0.0498292	3.06051e-10	3.92463e-08
cg00748373	I	Grn	16	68676741	F	rs62055321	CDH3	NM_001793	TSS1500	chr16:68676450-68676843	Island	16:67233826-67234436	1085	0.326395	1.38596	0.082482	7.58448e-05	0.00318545
cg00749672	II		7	26437192	F	rs68126141				chr7:26437727-26438715	N_Shore		1085	-0.385071	0.680402	0.101037	0.000138301	0.00511306
cg00750917	II		8	139507782	R		FAM135B	NM_015912	5'UTR	chr8:139508795-139509774	N_Shore		1085	-0.414488	0.660678	0.118801	0.000484973	0.0129012
cg00754430	II		21	38118338	R		SIM2	NM_005069	Body	chr21:38119793-38120742	N_Shore		1077	-0.258228	0.772419	0.0259323	2.33187e-23	2.93648e-20
cg00755751	II		14	64677007	R		SYNE2;SYNE2	NM_182914;NM_015180	Body;Body			14:63746485-63746761	1085	-0.207437	0.812664	0.0621416	0.000843422	0.0193031
cg00758229	II		3	25469148	F		RARB;RARB	NM_000965;NM_016152	TSS1500;TSS1500				1085	0.303229	1.35422	0.0585084	2.18752e-07	1.86169e-05
cg00765127	II		8	22959168	R		TNFRSF10C	NM_003841	TSS1500	chr8:22960384-22960927	N_Shore		1085	-0.253749	0.775887	0.0395388	1.38327e-10	1.86616e-08
cg00765233	II		2	235877260	F		SH3BP4	NM_014521	5'UTR				1085	-0.228263	0.795915	0.0372482	8.89028e-10	1.06696e-07
cg00765783	I	Red	16	12996587	F		SHISA9;SHISA9	NM_001145204;NM_001145205	Body;Body	chr16:12994574-12997690	Island	16:12902034-12904773	1082	0.428302	1.53465	0.0811808	1.32108e-07	1.15425e-05
cg00765830	II		1	76080294	F					chr1:76080454-76080808	N_Shore		1085	0.353588	1.42417	0.0756959	2.99494e-06	0.000200096
cg00766146	II		1	2248719	R					chr1:2249315-2249634	N_Shore		1085	-0.238992	0.787421	0.0297059	8.60572e-16	2.53861e-13
cg00770316	II		2	146509846	F								1085	-0.247188	0.780994	0.063626	0.000102322	0.00403619
cg00770998	I	Grn	14	61119707	F					chr14:61123613-61124613	N_Shelf	14:60189282-60189501	1085	0.334839	1.39771	0.097056	0.000560685	0.014455
cg00774006	II		3	128740906	F		CCDC48	NM_024768	Body				1085	-0.321709	0.724909	0.0707772	5.4837e-06	0.000343556
cg00774149	I	Red	3	52255721	F	rs5743845	TLR9	NM_017442	Body	chr3:52255365-52255763	Island	3:52230406-52230803	1085	-0.283587	0.753078	0.068512	3.48476e-05	0.00169135
cg00774437	II		12	7939674	R								1085	-0.481478	0.617869	0.110594	1.33933e-05	0.000751285
cg00776166	II		8	613548	F					chr8:615143-615352	N_Shore		1081	-0.237076	0.788932	0.0496988	1.84001e-06	0.000128676
cg00776786	II		17	54674059	R					chr17:54674158-54674366	N_Shore	17:52028022-52029438	1085	0.324576	1.38344	0.0438318	1.3113e-13	2.68797e-11
cg00777627	I	Grn	6	166075755	F		PDE10A;PDE10A	NM_006661;NM_001130690	TSS200;TSS200	chr6:166073882-166077752	Island	6:165993888-165998209	1084	0.370115	1.4479	0.0830557	8.34124e-06	0.00050024
cg00778190	II		1	95068029	R								1084	0.25508	1.29057	0.0667721	0.000133362	0.00497043
cg00780520	II		8	128808554	F		PVT1	NR_003367	Body	chr8:128806081-128806899	S_Shore		1085	-0.230827	0.793876	0.065256	0.000404304	0.0113817
cg00782275	II		20	32579442	R					chr20:32580799-32582502	N_Shore		1085	-0.238127	0.788103	0.0484911	9.07357e-07	6.79085e-05
cg00782828	II		1	54940382	R					chr1:54940346-54940753	Island		1085	0.445887	1.56187	0.0626712	1.12158e-12	2.04727e-10
cg00785042	II		16	58538323	R		NDRG4;NDRG4;NDRG4	NM_020465;NM_022910;NM_001130487	Body;Body;Body	chr16:58535040-58535596	S_Shelf		1084	-0.238394	0.787892	0.0313036	2.62564e-14	6.09124e-12
cg00787780	II		6	64151745	R								1085	-0.380729	0.683363	0.111967	0.000672935	0.0164072
cg00788170	II		1	227921688	R		SNAP47;LOC100130093;JMJD4;JMJD4;LOC100130093	NM_053052;NR_024485;NM_023007;NM_001161465;NR_024486	TSS1500;Body;Body;Body;Body	chr1:227922643-227923431	N_Shore	1:225988307-225988401	1084	-0.309519	0.7338	0.0878967	0.000429282	0.0118999
cg00789528	II		20	42543034	F	rs7274481	TOX2	NM_001098797	TSS1500	chr20:42543097-42545137	N_Shore		1085	-0.616385	0.539893	0.149773	3.86403e-05	0.00184312
cg00790255	II		3	194032074	R		LOC100131551	NR_024480	TSS1500	chr3:194033392-194033697	N_Shore		1085	-0.305507	0.73675	0.0702329	1.36196e-05	0.000762451
cg00790916	II		22	42080705	F		NHP2L1	NM_001003796	Body	chr22:42084641-42085014	N_Shelf		1085	-0.228712	0.795558	0.0679619	0.000764623	0.0180231
cg00791074	II		6	151186169	F	rs73615070	MTHFD1L	NM_015440	TSS1500	chr6:151186747-151188112	N_Shore		1085	-0.479324	0.619202	0.143245	0.000819297	0.0189181
cg00791190	I	Red	22	50223573	R					chr22:50221335-50221593	S_Shore		1083	-0.226703	0.797158	0.0608535	0.000195022	0.0066638
cg00791548	II		2	30966534	R		CAPN13	NM_144575	Body				1085	-0.378291	0.685031	0.0813307	3.299e-06	0.000218392
cg00792184	II		14	73355148	R		DPF3	NM_012074	Body	chr14:73358789-73360934	N_Shelf		1085	-0.292295	0.746548	0.0767598	0.000140141	0.00516249
cg00792513	I	Red	6	100066698	R					chr6:100066405-100067277	Island	6:100173127-100173998	1084	0.397237	1.48771	0.123442	0.00129086	0.0259878
cg00795000	II		14	75423131	F		PGF	NM_002632	TSS1500	chr14:75422068-75422507	S_Shore	14:74492837-74492885	1084	-0.326187	0.72167	0.0542235	1.7921e-09	2.06531e-07
cg00812438	I	Red	12	127940086	R					chr12:127940451-127940907	N_Shore	12:126505983-126506860	1085	0.379778	1.46196	0.119568	0.00149192	0.0287591
cg00812578	II		6	31625701	F		APOM	NM_019101	Body	chr6:31628338-31628658	N_Shelf		1085	-0.276659	0.758313	0.0753844	0.000242578	0.00785982
cg00812611	II		7	150440426	F		GIMAP5	NM_018384	3'UTR				1085	-0.338203	0.713051	0.0738889	4.71291e-06	0.000300799
cg00815644	II		7	28205577	R		JAZF1	NM_175061	Body				1085	-0.239484	0.787034	0.0242896	6.23265e-23	7.12897e-20
cg00817377	II		7	73441057	F		ELN;ELN;ELN;ELN;ELN	NM_001081752;NM_000501;NM_001081754;NM_001081753;NM_001081755	TSS1500;TSS1500;TSS1500;TSS1500;TSS1500				1085	-0.466161	0.627406	0.131646	0.000398578	0.0112789
cg00819338	II		3	133646065	R					chr3:133646094-133646650	N_Shore		1085	-0.420417	0.656773	0.125801	0.000832033	0.0191186
cg00820919	II		2	43863839	F	rs9309103	PLEKHH2	NM_172069	TSS1500	chr2:43864322-43864956	N_Shore		1085	0.265182	1.30367	0.0818313	0.00119279	0.024659
cg00824141	I	Grn	2	106015518	F		FHL2;FHL2;FHL2;FHL2;FHL2;FHL2;FHL2	NM_001039492;NM_201557;NM_001039492;NM_001450;NM_001450;NM_201555;NM_201555	1stExon;5'UTR;5'UTR;1stExon;5'UTR;5'UTR;1stExon	chr2:106014878-106015884	Island	2:105381311-105382817	1085	0.199253	1.22049	0.0175363	6.43777e-30	4.07936e-26
cg00825951	II		1	44871429	F	rs61769112	RNF220	NM_018150	5'UTR	chr1:44871109-44874047	Island	1:44643471-44644699	1085	0.289771	1.33612	0.0725521	6.49767e-05	0.00281415
cg00826855	II		2	242175569	F		HDLBP;HDLBP	NM_203346;NM_005336	Body;Body	chr2:242179276-242179510	N_Shelf	2:241824075-241824377	1085	-0.40147	0.669336	0.0856201	2.74589e-06	0.000185028
cg00827382	II		2	134180028	R		NCKAP5;NCKAP5	NM_207363;NM_207481	Body;Body				1085	-0.411889	0.662398	0.113646	0.000289734	0.00895354
cg00827895	II		6	36805384	R		CPNE5	NM_020939	Body	chr6:36806881-36807217	N_Shore		1073	-0.289436	0.748685	0.0865943	0.000830453	0.0191148
cg00829858	II		2	179148245	F		OSBPL6	NM_032523	5'UTR				1084	-0.28426	0.752571	0.0808541	0.000438581	0.0120728
cg00830444	II		16	1455735	F		UNKL	NM_001037125	Body	chr16:1458143-1458435	N_Shelf	16:1395704-1395816	1085	-0.222792	0.800281	0.073044	0.00228758	0.0385696
cg00831247	II		2	74780268	F		LOXL3	NM_032603	5'UTR	chr2:74781494-74782685	N_Shore		1085	-0.317108	0.728252	0.0548934	7.6134e-09	8.12491e-07
cg00831735	II		8	124215033	F		FAM83A;FAM83A;LOC100131726	NM_032899;NM_207006;NR_024479	Body;Body;TSS200				1083	-0.272904	0.761166	0.0761493	0.000338624	0.0100526
cg00832567	I	Red	19	1281113	R					chr19:1280712-1281170	Island	19:1231713-1232455	1084	-0.267423	0.765349	0.0648474	3.72541e-05	0.00178774
cg00833364	II		1	179079780	R		ABL2;ABL2;ABL2;ABL2;ABL2;ABL2;ABL2;ABL2;ABL2	NM_001168238;NM_005158;NM_001168239;NM_001168237;NM_001136001;NM_001168236;NM_007314;NM_001100108;NM_001136000	Body;Body;Body;Body;3'UTR;Body;Body;Body;Body				1085	-0.344379	0.70866	0.0601469	1.0305e-08	1.0771e-06
cg00833614	II		1	46958049	R	rs77890609				chr1:46954793-46957121	S_Shore		1085	0.481201	1.61802	0.0882293	4.92554e-08	4.63214e-06
cg00833989	II		4	93226245	F		GRID2	NM_001510	Body	chr4:93226348-93227007	N_Shore		1085	0.243316	1.27547	0.0279515	3.17765e-18	1.39056e-15
cg00835745	II		15	79722776	R					chr15:79724099-79725643	N_Shore		1080	-0.511833	0.599396	0.129274	7.51728e-05	0.00316316
cg00836940	II		14	36402334	F								1082	-0.220686	0.801969	0.0563802	9.06877e-05	0.00366664
cg00838415	II		19	47253604	R		FKRP;FKRP	NM_001039885;NM_024301	5'UTR;5'UTR	chr19:47248749-47249948	S_Shelf		1084	-0.323082	0.723914	0.0806489	6.17463e-05	0.00270495
cg00838919	II		1	180201891	R		LHX4	NM_033343	Body	chr1:180198119-180204975	Island		1085	0.354397	1.42532	0.117066	0.00246731	0.0405315
cg00841001	II		3	48230393	F		CDC25A;CDC25A	NM_201567;NM_001789	TSS1500;TSS1500	chr3:48229077-48230285	S_Shore		1085	-0.42051	0.656712	0.137659	0.00225264	0.0381211
cg00842259	II		7	42004866	F	rs35448119	GLI3	NM_000168	Body	chr7:42005067-42006121	N_Shore	7:41971296-41972703	1085	-0.387066	0.679046	0.069452	2.50183e-08	2.46014e-06
cg00842549	II		17	46651920	F		HOXB3	NM_002146	TSS200	chr17:46654053-46654369	N_Shelf		1085	-0.49226	0.611244	0.104338	2.38276e-06	0.000163159
cg00846400	II		22	36425210	R		RBM9;RBM9	NM_001082578;NM_001082579	TSS1500;TSS1500	chr22:36424219-36425303	Island	22:34754065-34755313	1085	0.320334	1.37759	0.0921234	0.000506625	0.0134067
cg00846554	II		6	12748001	F		PHACTR1	NM_030948	Body	chr6:12749877-12750499	N_Shore		1085	-0.492111	0.611334	0.15101	0.00111887	0.02357
cg00846988	II		10	135234735	F	rs7904626	SPRN	NM_001012508	3'UTR	chr10:135236687-135238237	N_Shore		1085	-0.303035	0.738573	0.0831988	0.000270215	0.00851708
cg00848167	I	Red	15	89921898	F		LOC254559	NR_015411	Body	chr15:89920793-89922768	Island	15:87721814-87723857	1085	0.336887	1.40058	0.0993872	0.000699839	0.0168557
cg00848461	II		5	176732093	F	rs56997225	PRELID1;RAB24;RAB24	NM_013237;NM_130781;NM_001031677	Body;TSS1500;TSS1500	chr5:176730031-176731130	S_Shore		1085	-0.348725	0.705587	0.102178	0.000642699	0.0159044
cg00849365	II		16	5074999	F		NAGPA	NM_016256	3'UTR				1085	-0.385279	0.680261	0.0864147	8.25389e-06	0.000494223
cg00850193	II		10	102849349	F		TLX1NB	NM_001085398	Body				1085	-0.298997	0.741562	0.0608821	9.05763e-07	6.82976e-05
cg00851389	I	Grn	16	56669681	F					chr16:56669037-56669727	Island	16:55226549-55227199	1084	0.272036	1.31263	0.0702335	0.000107369	0.00418248
cg00851830	II		14	100201016	F					chr14:100204040-100204262	N_Shelf		1085	-0.401707	0.669177	0.0540796	1.10183e-13	2.30713e-11
cg00852675	I	Grn	7	150105086	F		LOC728743	NR_027237	Body	chr7:150104704-150105530	Island	7:149735646-149736429	1085	-0.297353	0.742782	0.0381656	6.64191e-15	1.67794e-12
cg00853979	II		1	32681368	R		DCDC2B	NM_001099434	Body				1085	-0.49896	0.607162	0.150643	0.000925618	0.0206232
cg00854166	II		7	100318718	R		EPO	NM_000799	Body	chr7:100318106-100318684	S_Shore		1085	0.257856	1.29415	0.040508	1.94587e-10	2.56097e-08
cg00854314	II		15	89180799	F		ISG20	NM_002201	TSS1500				1085	-0.290745	0.747706	0.0820115	0.000392356	0.0111642
cg00855483	II		6	99279699	F					chr6:99279317-99283842	Island	6:99386039-99386744	1084	0.222574	1.24929	0.0365358	1.11543e-09	1.3292e-07
cg00857182	II		10	104179024	F		PSD;FBXL15	NM_002779;NM_024326	TSS200;TSS1500	chr10:104178528-104179548	Island	10:104168519-104170284	1085	0.251011	1.28532	0.0604876	3.3278e-05	0.00162779
cg00857536	II		10	50298306	R		C10orf72	NM_001031746	Body				1085	-0.353939	0.701918	0.0772744	4.64328e-06	0.000297463
cg00858855	II		6	28554964	F		SCAND3;SCAND3	NM_052923;NM_052923	1stExon;5'UTR	chr6:28554863-28555124	Island	6:28662767-28663420	1085	0.321775	1.37957	0.0612955	1.52458e-07	1.32047e-05
cg00859112	II		14	99736559	F	rs79309026	BCL11B;BCL11B	NM_022898;NM_138576	Body;Body	chr14:99736040-99737584	Island		1084	0.167186	1.18197	0.015692	1.6655e-26	4.19467e-23
cg00859858	II		1	37944257	R		ZC3H12A	NM_025079	Body	chr1:37939723-37940650	S_Shelf		1083	-0.436972	0.645989	0.107119	4.51662e-05	0.00209089
cg00863716	II		10	5061094	F		AKR1C2;AKR1C2	NM_205845;NM_001354	TSS1500;TSS1500				1085	-0.254373	0.775403	0.0737746	0.000564808	0.0145196
cg00865429	II		4	10592777	F		CLNK	NM_052964	Body				1085	-0.293628	0.745554	0.0691615	2.18069e-05	0.00114278
cg00867018	II		3	128268051	R								1076	-0.453987	0.635091	0.0975921	3.28918e-06	0.000217807
cg00871055	II		19	46732220	R		IGFL1	NM_198541	TSS1500				1085	-0.418622	0.657953	0.12385	0.000724656	0.0173144
cg00872865	II		3	112770545	R								1085	-0.365202	0.694057	0.0912438	6.26819e-05	0.00273431
cg00873811	II		16	56654264	F					chr16:56650981-56651384	S_Shelf		1085	-0.383835	0.681244	0.0897952	1.91509e-05	0.00102232
cg00874891	II		5	134361983	R					chr5:134363092-134365146	N_Shore		1085	-0.219061	0.803273	0.0703822	0.00185546	0.0333551
cg00875382	II		4	103542236	R								1085	-0.245042	0.782672	0.0211469	4.76401e-31	4.63196e-27
cg00876267	II		9	139588516	F					chr9:139589028-139589256	N_Shore		1085	-0.291432	0.747193	0.0800697	0.000272926	0.00857964
cg00877887	II		15	45406654	F		DUOXA2;DUOX2;DUOXA2	NM_207581;NM_014080;NM_207581	1stExon;TSS1500;5'UTR	chr15:45406467-45406882	Island	15:43193760-43194159	1085	0.373507	1.45282	0.0987176	0.000154581	0.0055837
cg00878533	II		1	2848864	R					chr1:2850665-2850873	N_Shore		1085	-0.424391	0.654168	0.11777	0.000313892	0.00947842
cg00880872	II		9	124887818	F					chr9:124888949-124889382	N_Shore		1085	-0.281363	0.754754	0.0769097	0.000253835	0.00811337
cg00881010	II		1	160336712	F		NHLH1	NM_005598	TSS200	chr1:160340604-160340843	N_Shelf		1085	-0.321776	0.724861	0.081999	8.70385e-05	0.00354247
cg00882451	II		16	21222863	F		ZP2	NM_003460	1stExon				1085	-0.309557	0.733772	0.0379861	3.66321e-16	1.12672e-13
cg00887112	II		2	202644572	R		ALS2;ALS2	NM_001135745;NM_020919	5'UTR;5'UTR	chr2:202645387-202646155	N_Shore		1085	-0.345582	0.707808	0.0945733	0.000258066	0.00822378
cg00887508	II		13	22425573	F								1084	-0.263352	0.768472	0.0809192	0.00113592	0.0238375
cg00889398	II		13	28502089	F					chr13:28501859-28502090	Island	13:27399623-27400211	1085	0.371612	1.45007	0.0750612	7.39141e-07	5.64752e-05
cg00895836	II		13	25643450	R					chr13:25643112-25643562	Island	13:24541037-24541833	1085	-0.411598	0.662591	0.054626	4.88939e-14	1.07553e-11
cg00896068	II		13	114940637	F								1085	-0.306034	0.736361	0.087841	0.000494058	0.013165
cg00899790	II		5	153990595	F					chr5:153989957-153990598	Island	5:153970162-153970791	1085	-0.656119	0.518861	0.185662	0.000409421	0.0114924
cg00899907	II		6	31765567	F		LSM2	NM_021177	Body	chr6:31763240-31763905	S_Shore		1085	-0.638078	0.528307	0.196764	0.00118336	0.0244959
cg00901843	II		1	228548644	F		OBSCN;OBSCN	NM_052843;NM_001098623	3'UTR;Body	chr1:228548077-228548330	S_Shore		1085	-0.381478	0.682851	0.0599965	2.03947e-10	2.71872e-08
cg00902104	II		10	124901908	R					chr10:124901907-124902617	Island	10:124891898-124893407	1084	0.364939	1.44043	0.103489	0.000421329	0.01175
cg00904273	II		16	717621	R		RHOT2;WDR90	NM_138769;NM_145294	TSS1500;3'UTR	chr16:717931-719064	N_Shore	16:657544-657709	1084	-0.233575	0.791698	0.0323008	4.78593e-13	9.12612e-11
cg00908631	II		1	51433616	R		CDKN2C	NM_001262	TSS1500	chr1:51433762-51435505	N_Shore		1084	-0.297357	0.742779	0.0969556	0.00216262	0.0371312
cg00910067	II		19	33717545	R		SLC7A10	NM_019849	TSS1500	chr19:33717512-33717930	Island	19:38408153-38410079	1085	0.392592	1.48081	0.101582	0.000111194	0.00430644
cg00912772	II		12	95594566	R		FGD6	NM_018351	Body				1085	-0.320783	0.725581	0.0394328	4.12209e-16	1.26393e-13
cg00916179	II		2	43992805	R		PLEKHH2	NM_172069	3'UTR				1085	-0.50335	0.604502	0.165905	0.0024137	0.0399525
cg00919971	I	Red	7	1286149	R					chr7:1286022-1287658	Island	7:1252575-1253074	1084	0.204097	1.22642	0.0659592	0.00197282	0.0347883
cg00920938	II		8	22036412	F		BMP1;BMP1;BMP1	NM_006128;NM_006129;NM_001199	Body;Body;Body	chr8:22034373-22034772	S_Shore		1084	-0.254598	0.775228	0.0776082	0.00103604	0.0223536
cg00921219	II		12	131455513	F		GPR133	NM_198827	Body			12:130021466-130021583	1085	-0.295906	0.743857	0.0736047	5.81469e-05	0.00257637
cg00924143	I	Grn	12	114881676	F					chr12:114881649-114881937	Island	12:113366049-113366577	1084	0.424885	1.52941	0.108774	9.3787e-05	0.00376579
cg00925244	II		2	86148800	R								1085	-0.395318	0.673466	0.129748	0.00231278	0.038834
cg00927035	II		11	45825445	R		SLC35C1;SLC35C1;SLC35C1	NM_001145266;NM_018389;NM_001145265	TSS200;TSS1500;TSS200	chr11:45825615-45826872	N_Shore	11:45782021-45783553	1085	-0.366703	0.693015	0.115557	0.00150685	0.0289652
cg00928816	II		10	63809098	F		ARID5B	NM_032199	Body				1084	-0.325323	0.722294	0.0926801	0.000447827	0.0122491
cg00929871	II		21	44905245	F					chr21:44904961-44905259	Island	21:43729440-43729715	1085	-0.203292	0.81604	0.0378202	7.64874e-08	6.98637e-06
cg00933182	II		17	43298345	R		FMNL1	NM_005892	TSS1500	chr17:43298725-43299640	N_Shore		1085	-0.493388	0.610554	0.111628	9.87313e-06	0.000577969
cg00933210	II		16	3233117	F					chr16:3232835-3234048	Island	16:3172615-3174366	1085	0.217994	1.24358	0.0268404	4.59087e-16	1.40007e-13
cg00933224	II		2	54085310	R		GPR75;LOC100302652	NM_006794;NM_001164165	5'UTR;Body	chr2:54086776-54087266	N_Shore		1084	-0.509098	0.601037	0.170563	0.00283748	0.0446106
cg00933542	II		6	150070202	R		PCMT1	NM_005389	TSS1500	chr6:150070513-150071285	N_Shore		1085	-0.499948	0.606562	0.143384	0.000488893	0.0130654
cg00933859	II		7	33534876	F		BBS9;BBS9;BBS9;BBS9	NM_001033604;NM_014451;NM_198428;NM_001033605	Body;Body;Body;Body				1085	-0.324058	0.723208	0.0917675	0.000413525	0.0115844
cg00935717	II		8	40432238	F		ZMAT4;ZMAT4	NM_024645;NM_001135731	Body;Body				1085	-0.335346	0.715091	0.0781441	1.77569e-05	0.000958457
cg00936722	II		7	101713	F	rs7811358							1085	-0.331478	0.717862	0.0474894	2.95085e-12	5.07823e-10
cg00940433	II		1	200144354	F		NR5A2;NR5A2	NM_003822;NM_205860	3'UTR;3'UTR				1085	-0.256024	0.774123	0.0422943	1.41821e-09	1.65613e-07
cg00940941	II		8	120257063	F	rs17787689	MAL2	NM_052886	3'UTR				1085	-0.214097	0.80727	0.0645863	0.000916747	0.020471
cg00941900	II		14	101357601	R								1085	-0.264693	0.767442	0.0767755	0.000565554	0.0145563
cg00942552	II		3	193775686	F	rs13315650				chr3:193776091-193776308	N_Shore		1085	-0.442084	0.642695	0.117669	0.000171954	0.00605463
cg00944304	II		15	40738072	F		BAHD1	NM_014952	5'UTR	chr15:40732929-40734697	S_Shelf		1085	-0.385604	0.68004	0.0923382	2.96678e-05	0.00147796
cg00947319	II		17	47005597	F		UBE2Z	NM_023079	3'UTR				1085	-0.303472	0.738251	0.0446459	1.06595e-11	1.6778e-09
cg00949661	II		20	50214496	F		ATP9A	NM_006045	3'UTR				1084	-0.273666	0.760586	0.0619907	1.01185e-05	0.000585971
cg00950381	I	Grn	17	74272364	R		QRICH2	NM_032134	Body				1083	-0.309626	0.733721	0.0754562	4.0715e-05	0.00192658
cg00950398	I	Red	14	37051863	F		NKX2-8	NM_014360	TSS200	chr14:37052537-37052838	N_Shore	14:36119680-36121860	1085	0.272302	1.31298	0.0660464	3.74151e-05	0.00179625
cg00950497	II		10	116393423	F	rs75120071	ABLIM1;ABLIM1;ABLIM1	NM_001003408;NM_001003407;NM_002313	Body;Body;Body	chr10:116391466-116391827	S_Shore		1085	-0.54625	0.579117	0.0958184	1.19184e-08	1.22632e-06
cg00952322	II		22	41763266	R		TEF	NM_001145398	TSS200				1085	0.270661	1.31083	0.0840607	0.00128266	0.0258782
cg00954633	II		1	7621849	F		CAMTA1	NM_015215	Body				1084	-0.313895	0.730596	0.0380202	1.50632e-16	4.87963e-14
cg00955482	II		18	712737	F		ENOSF1;ENOSF1;ENOSF1	NM_017512;NM_001126123;NM_202758	TSS200;TSS200;TSS1500	chr18:712232-713086	Island	18:702233-703072	1085	0.315818	1.37138	0.0827005	0.000134096	0.00500562
cg00957901	II		4	41614842	R		LIMCH1;LIMCH1;LIMCH1;LIMCH1;LIMCH1	NM_001112720;NM_014988;NM_001112718;NM_001112717;NM_001112719	TSS200;Body;Body;Body;TSS200				1085	-0.427307	0.652263	0.104765	4.5288e-05	0.00207811
cg00960147	II		1	117052153	R								1085	-0.308865	0.73428	0.0402099	1.57478e-14	3.7799e-12
cg00960260	I	Grn	8	6693367	R		XKR5	NM_207411	TSS1500	chr8:6691833-6693135	S_Shore	8:6679244-6680790	1085	0.216213	1.24137	0.0251473	8.1215e-18	3.25101e-15
cg00960305	I	Grn	20	22558297	R		C20orf56	NR_001558	Body	chr20:22557517-22559240	Island	20:22505382-22507240	1085	0.343635	1.41006	0.0893969	0.000121079	0.0046233
cg00960906	II		5	31769846	F								1085	-0.336295	0.714412	0.080929	3.24673e-05	0.00159404
cg00962740	II		1	243507532	F		SDCCAG8	NM_006642	Body				1085	-0.310403	0.733151	0.081551	0.000141091	0.00519476
cg00962793	II		14	104852641	F	rs10139072						14:103923686-103923876	1084	-0.303931	0.737912	0.0820697	0.000212792	0.00713501
cg00963675	II		10	64572581	R		EGR2;EGR2;EGR2;EGR2	NM_000399;NM_001136178;NM_001136177;NM_001136179	3'UTR;3'UTR;3'UTR;3'UTR	chr10:64573171-64573486	N_Shore		1085	-0.242677	0.784525	0.0616832	8.34558e-05	0.00343307
cg00966099	II		4	184718401	F	rs10023958				chr4:184718263-184719754	Island	4:184955227-184956929	1083	0.255191	1.29071	0.0557436	4.69587e-06	0.000300829
cg00966255	II		16	10479562	F					chr16:10479686-10480254	N_Shore		1085	-0.33389	0.716132	0.0820062	4.6706e-05	0.00215375
cg00966482	II		6	11111926	F		HERV-FRD;LOC221710;HERV-FRD	NM_207582;NM_001135575;NM_207582	1stExon;Body;5'UTR				1085	-0.54843	0.577856	0.116809	2.66487e-06	0.000180219
cg00966522	II		4	6734722	R								1084	-0.363283	0.69539	0.082304	1.0152e-05	0.000591369
cg00967809	II		1	115829419	F		NGF	NM_002506	5'UTR				1085	-0.31925	0.726694	0.0412404	9.84836e-15	2.44061e-12
cg00968538	II		5	1254426	F	rs34742644	TERT;TERT	NM_198255;NM_198253	Body;Body	chr5:1253737-1253951	S_Shore	5:1307304-1307949	1085	-0.274597	0.759879	0.043433	2.57695e-10	3.33058e-08
cg00969087	II		1	116710331	F					chr1:116710157-116710546	Island	1:116511728-116512802	1085	-0.444684	0.641027	0.141889	0.00172426	0.0317429
cg00970057	II		1	42272694	R		HIVEP3;HIVEP3	NM_024503;NM_001127714	5'UTR;5'UTR				1085	-0.379087	0.684486	0.0914741	3.41006e-05	0.00166301
cg00971034	II		14	101311744	F	rs7153819	MEG3;MEG3;MEG3	NR_003531;NR_003530;NR_002766	Body;Body;Body			14:100381482-100381737	1085	-0.281353	0.754762	0.0396595	1.30087e-12	2.32272e-10
cg00972313	I	Grn	10	1531243	F	rs12777506	ADARB2	NM_018702	Body			10:1520976-1521286	1080	-0.430766	0.650011	0.100568	1.84106e-05	0.000988214
cg00974941	I	Grn	7	48075316	R		C7orf57	NM_001100159	5'UTR	chr7:48074838-48075985	Island	7:48041364-48042510	1084	0.20674	1.22966	0.0603872	0.000618038	0.0154508
cg00975971	II		5	14744206	R		ANKH	NM_054027	Body				1085	-0.259655	0.771317	0.0608942	2.00764e-05	0.001064
cg00977903	II		1	43317191	R		ZNF691	NM_015911	Body				1085	-0.275763	0.758993	0.0678975	4.87664e-05	0.00222822
cg00978203	II		1	26096954	R		MAN1C1	NM_020379	Body	chr1:26097904-26098107	N_Shore		1084	-0.16788	0.845456	0.0497857	0.000746114	0.0177061
cg00979695	II		7	138363322	F	rs59281720	SVOPL	NM_001139456	Body				1085	-0.29904	0.741529	0.0621688	1.50828e-06	0.000107825
cg00980904	II		3	50373735	R		RASSF1;RASSF1;RASSF1;RASSF1	NM_170713;NM_170714;NM_007182;NM_170712	Body;Body;Body;5'UTR	chr3:50374264-50375629	N_Shore		1085	-0.31967	0.726389	0.0393531	4.54328e-16	1.3865e-13
cg00981837	I	Red	5	33936262	F		RXFP3	NM_016568	TSS1500	chr5:33936168-33938309	Island	5:33971926-33974929	1084	0.27341	1.31444	0.0896597	0.00229284	0.0386373
cg00982312	II		16	7354422	F		A2BP1;A2BP1;A2BP1	NM_001142334;NM_001142333;NM_018723	Body;Body;Body	chr16:7354333-7354608	Island	16:7294335-7294663	1085	0.295613	1.34395	0.0584128	4.17578e-07	3.35673e-05
cg00983437	II		20	592164	R		TCF15	NM_004609	TSS1500	chr20:590222-591222	S_Shore		1085	0.240584	1.27199	0.0268087	2.85624e-19	1.5502e-16
cg00983803	II		1	48575902	F		SKINTL	NR_026749	Body				1085	-0.261515	0.769884	0.0747938	0.000471444	0.0127115
cg00984474	I	Red	5	7850922	F		C5orf49	NM_001089584	Body	chr5:7850957-7851413	N_Shore	5:7903707-7904645	1083	0.239317	1.27038	0.0312957	2.05782e-14	4.79652e-12
cg00984696	II		3	124128381	F		KALRN;KALRN	NM_001024660;NM_003947	Body;Body				1083	-0.541859	0.581666	0.0995594	5.25162e-08	4.93495e-06
cg00985983	II		22	30728510	R		SF3A1;SF3A1	NM_005877;NM_001005409	3'UTR;3'UTR				1085	-0.322133	0.724602	0.0906046	0.000377445	0.0108357
cg00986910	II		3	55450569	F								1085	-0.402694	0.668516	0.0933181	1.59393e-05	0.000873353
cg00987015	II		11	62688751	F		CHRM1;CHRM1	NM_000738;NM_000738	5'UTR;1stExon	chr11:62690974-62691488	N_Shelf		1084	-0.288108	0.74968	0.0527325	4.66621e-08	4.43061e-06
cg00987044	II		10	17156754	R		CUBN	NM_001081	Body				1082	-0.273328	0.760843	0.0540867	4.33738e-07	3.44181e-05
cg00987534	II		7	73207968	R								1085	-0.338362	0.712937	0.0876775	0.000113773	0.00438478
cg00988247	II		3	169378758	F	rs78536931	MECOM	NM_004991	Body	chr3:169379437-169381056	N_Shore	3:170861344-170861536	1085	0.266789	1.30577	0.0602393	9.47495e-06	0.000557802
cg00988577	II		6	32978548	R		HLA-DOA	NM_002119	TSS1500	chr6:32975684-32975926	S_Shelf		1085	-0.294646	0.744795	0.0342703	8.13107e-18	3.2751e-15
cg00988641	II		6	33273965	R		TAPBP;TAPBP;TAPBP	NM_172209;NM_003190;NM_172208	Body;Body;Body				1083	-0.25839	0.772294	0.0636206	4.87762e-05	0.00222588
cg00989229	II		16	85989874	F	rs4843874						16:84547226-84547376	1085	-0.195672	0.822282	0.0540891	0.000297366	0.00910363
cg00991794	I	Red	6	125284212	R		STL	NR_026876	TSS200	chr6:125283124-125284389	Island	6:125324640-125326266	1084	0.259862	1.29675	0.086129	0.00255186	0.0415381
cg00992103	II		19	2434927	R		LMNB2	NM_032737	Body	chr19:2432847-2435203	Island	19:2383790-2386373	1085	-0.289743	0.748456	0.0407179	1.11222e-12	2.03267e-10
cg00994984	II		13	113973528	R		LAMP1	NM_005561	Body	chr13:113975893-113976139	N_Shelf	13:113021505-113021681	1085	-0.308671	0.734422	0.0569123	5.84018e-08	5.43641e-06
cg01003211	II		7	1472830	F					chr7:1473871-1474218	N_Shore		1085	-0.343548	0.709249	0.0612312	2.01545e-08	2.0092e-06
cg01003666	II		7	139929429	R					chr7:139930065-139930356	N_Shore		1085	-0.40385	0.667744	0.0883559	4.86047e-06	0.000309337
cg01003859	II		2	108925617	F		SULT1C2;SULT1C2	NM_176825;NM_001056	3'UTR;3'UTR				1085	-0.242896	0.784353	0.0335146	4.24702e-13	8.1505e-11
cg01004918	II		1	2731370	R							1:2720572-2721281	1085	-0.323074	0.72392	0.0930229	0.000514566	0.0135647
cg01007894	II		9	135957353	R		CELP	NR_001275	TSS1500				1085	-0.384744	0.680625	0.090003	1.91311e-05	0.00102151
cg01008680	II		22	39687344	R					chr22:39688128-39688349	N_Shore		1085	-0.354883	0.701255	0.0879615	5.47116e-05	0.0024476
cg01011757	II		2	233416425	F		TIGD1;EIF4E2	NM_145702;NM_004846	TSS1500;Body	chr2:233415005-233415811	S_Shore		1080	-0.227282	0.796696	0.0710487	0.00137922	0.0272446
cg01012242	II		7	140043078	F		SLC37A3;SLC37A3	NM_207113;NM_032295	Body;Body				1085	-0.342115	0.710266	0.085785	6.66175e-05	0.00287301
cg01013054	II		17	74011254	F		EVPL	NM_001988	Body	chr17:74010977-74011255	Island	17:71522625-71523273	1084	-0.303162	0.738479	0.0799392	0.000149195	0.00543294
cg01014190	II		2	51254021	R		NRXN1;NRXN1	NM_004801;NM_001135659	Body;Body	chr2:51254522-51255498	N_Shore		1084	-0.183264	0.832548	0.0579413	0.00156189	0.0296774
cg01021484	II		1	173379803	R								1084	-0.257322	0.773119	0.0702478	0.000249224	0.00801181
cg01022611	II		3	127636435	F					chr3:127633993-127634588	S_Shore		1085	-0.383293	0.681613	0.100741	0.000141962	0.0052204
cg01024141	II		22	17090136	R		psiTPTE22	NR_001591	Body	chr22:17090455-17091224	N_Shore		1084	-0.626877	0.534258	0.1528	4.08517e-05	0.001929
cg01024247	II		7	5535740	F		MIR589;FBXL18	NR_030318;NM_024963	TSS200;Body	chr7:5534384-5534766	S_Shore		1085	-0.320702	0.725639	0.0856753	0.000181673	0.00631787
cg01024473	II		1	32664981	F		CCDC28B	NM_024296	TSS1500	chr1:32666231-32666460	N_Shore		1082	-0.368528	0.691752	0.125605	0.00334607	0.0496563
cg01027405	II		5	35860337	R		IL7R	NM_002185	Body				1085	-0.288964	0.749039	0.0859844	0.000777583	0.0182468
cg01027858	II		3	112407713	F								1084	-0.260658	0.770544	0.0447157	5.56806e-09	5.98892e-07
cg01028796	II		9	95525261	F		BICD2;BICD2	NM_015250;NM_001003800	Body;Body	chr9:95526459-95527825	N_Shore		1084	-0.272517	0.761461	0.0761366	0.000344502	0.0101509
cg01032398	II		19	45408121	F		APOE	NM_000041	TSS1500	chr19:45411720-45412600	N_Shelf		1085	-0.366442	0.693196	0.0817812	7.43757e-06	0.00045058
cg01033419	II		6	56387378	R		DST;DST;DST;DST;DST	NM_015548;NM_001144770;NM_183380;NM_001144771;NM_001144769	Body;Body;Body;Body;Body				1085	-0.2627	0.768972	0.0588995	8.1903e-06	0.00049088
cg01039498	II		12	53190173	R		KRT3	NM_057088	TSS1500				1084	-0.267234	0.765494	0.0794795	0.000772971	0.0181646
cg01039573	II		19	457696	R		SHC2	NM_012435	Body	chr19:457800-462256	N_Shore	19:408668-409902	1085	-0.355016	0.701162	0.10299	0.000566616	0.014561
cg01040850	II		1	181002669	F		MR1	NM_001531	TSS1500				1085	-0.251854	0.777359	0.0721486	0.000481641	0.0129305
cg01041256	II		15	27125580	F		GABRA5;GABRA5	NM_001165037;NM_000810	Body;Body	chr15:27128249-27128935	N_Shelf		1084	-0.267863	0.765013	0.0737617	0.000281817	0.00877876
cg01043019	I	Red	6	127440510	F		RSPO3	NM_032784	Body	chr6:127439265-127441072	Island	6:127482099-127484129	1085	0.193029	1.21292	0.0188896	1.63348e-24	2.59033e-21
cg01044025	II		3	151613372	R								1085	0.409931	1.50671	0.0672163	1.06946e-09	1.27545e-07
cg01051310	I	Grn	1	228194443	F		WNT3A	NM_033131	TSS1500	chr1:228194096-228196512	Island	1:226260690-226261915	1083	0.196564	1.21721	0.0224469	2.00743e-18	8.9993e-16
cg01051524	II		2	106415145	F		NCK2;NCK2	NM_003581;NM_001004722	5'UTR;5'UTR				1085	-1.01271	0.363232	0.265548	0.000136912	0.00507365
cg01052879	I	Red	20	61809830	F		MIR124-3	NR_029670	TSS200	chr20:61806254-61810867	Island	20:61276758-61281296	1084	0.303668	1.35482	0.0476591	1.86992e-10	2.48531e-08
cg01054110	I	Red	12	125002332	F		NCOR2;NCOR2	NM_006312;NM_001077261	5'UTR;5'UTR	chr12:125002006-125002433	Island	12:123567923-123568665	1084	-0.499883	0.606601	0.141309	0.000403915	0.0113856
[truncated: 14,710 more rows]
